# Supplementary material for: Initiation of scutellum-derived callus is regulated by an embryo-like developmental pathway in rice
Source: Commun Biol. 2023 Apr 25;6:457. doi: 10.1038/s42003-023-04835-w (PMC10130139; doi:10.1038/s42003-023-04835-w)
Supplement: Supplementary file 3 — Supplementary Data 1 [file 42003_2023_4835_MOESM3_ESM.xlsx]

## Sheet: Module turquoise
Gene	Connectivity	Gene_name	Description
Os03g0811200	4316.44	Os03g0811200	BRCT domain containing protein.
Os04g0666900	4300.42	OsKCBP	Similar to H1005F08.22 protein.
Os01g0901200	4289.58	RecA	Similar to RecA protein (Fragment).
Os04g0455600	4287.8	HN1L	Similar to H0523F07.2 protein.
Os03g0144000	4281.56	MEICA1	Conserved hypothetical protein.
Os04g0501200	4275.2	TagI	Similar to H0311C03.4 protein.
Os09g0538700	4269.72	Os09g0538700	Protein of unknown function DUF632 domain containing protein.
Os05g0111000	4264.47	RPA1C	Similar to Gag polyprotein [Contains: Core protein p15 (Matrix protein); Core protein p24; Core protein p12].
Os03g0799100	4264.44	BIP116	Similar to WAVE-DAMPENED2.
Os09g0502100	4263.13	LGD1	Von Willebrand factor type A (VWA) domain containing protein, RNA binding protein, Regulation of vegetative growth and development
Os06g0251700	4262.48	Os06g0251700	Myosin II heavy chain-like family protein.
Os06g0638400	4259.93	Os06g0638400	Hypothetical protein.
Os02g0147800	4258.68	Os02g0147800	Hypothetical conserved gene.
Os09g0267500	4246	OsWD40-168	WD-40 repeat containing protein.
Os03g0762900	4243.79	Os03g0762900	Protein of unknown function DUF566 family protein.
Os06g0638500	4243.68	Os06g0638500	Tyrosine protein kinase domain containing protein.
Os07g0122400	4243.54	Os07g0122400	Tetratricopeptide region domain containing protein.
Os02g0608600	4242.79	Os02g0608600	Amino acid-binding ACT domain containing protein.
Os01g0166800	4238.42	Os01g0166800	Similar to ETG1 (E2F TARGET GENE 1).
Os05g0235800	4238.15	OsMCM6	DNA-dependent ATPase MCM domain containing protein.
Os01g0801000	4234.2	Os01g0801000	Similar to Apurinic endonuclease-redox protein (DNA-(apurinic or apyrimidinic site) lyase) (EC 4.2.99.18).
Os04g0501600	4231.51	BIP106	AT hook, DNA-binding, conserved site domain containing protein.
Os12g0590900	4231.02	Os12g0590900	Pyridoxal phosphate-dependent transferase, major region domain containing protein.
Os02g0556900	4223.09	Os02g0556900	Similar to H0525C06.6 protein.
Os10g0187500	4222.99	OsRLCK294	Similar to Protein kinase domain containing protein, expressed.
Os03g0173900	4219.97	Os03g0173900	Zinc finger, RING/FYVE/PHD-type domain containing protein.
Os03g0655600	4218.23	Os03g0655600	MULE transposase, conserved domain domain containing protein.
Os08g0538700	4217.84	Orysa	Retinoblastoma-related protein, Control of inner floral organ formation, Establishment and maintenance of floral meristem function
Os03g0700800	4213.42	Os03g0700800	Similar to EIN2.
Os12g0178700	4210.74	ARC5	Similar to ARC5 (ACCUMULATION AND REPLICATION OF CHLOROPLAST 5); GTP binding / GTPase.
Os06g0167000	4210.26	Os06g0167000	Similar to predicted protein.
Os03g0637800	4210.04	OsCR4	Crinkly4 receptor-like kinase, Epidermal cell differentiation, Interlocking of the palea and lemma
Os06g0535300	4208.12	OsDjC55	Similar to AFL190Cp.
Os03g0339700	4204.82	Os03g0339700	Protein of unknown function DUF827, plant family protein.
Os06g0608100	4202.39	Os06g0608100	Hypothetical conserved gene.
Os05g0188500	4202.16	Os05g0188500	Similar to SCC3.
Os01g0741200	4199.71	OsLysM-RLK4	Similar to LysM type receptor kinase (Fragment).
Os01g0574400	4198.4	OsFtsH4	Similar to Cell division protein ftsH (EC 3.4.24.-).
Os05g0207700	4198.18	Os05g0207700	Similar to Serine/threonine-protein kinase PBS1 (EC 2.7.1.37) (AvrPphB susceptible protein 1).
Os10g0154600	4194.28	Os10g0154600	Conserved hypothetical protein.
Os01g0252100	4193.01	OsSKgamma	Similar to Glycogen synthase kinase-3 homolog MsK-3 (EC 2.7.1.-).
Os01g0956600	4191.32	Os01g0956600	Nucleotide-binding, alpha-beta plait domain containing protein.
Os01g0841200	4191.18	Os01g0841200	Protein of unknown function DUF246, plant family protein.
Os12g0624900	4190.75	OsGATA25	Similar to GATA transcription factor 2 (AtGATA-2).
Os01g0510800	4187.45	TAF6	Histone-fold domain containing protein.
Os05g0476200	4174.2	OsMCM3	Similar to DNA replication licensing factor MCM3 homolog (Replication origin activator) (ROA protein) (Fragment).
Os02g0797400	4172.54	OsMCM5	MCM family protein.
Os10g0489200	4172.17	Os10g0489200	Similar to DNA ligase (EC 6.5.1.1) (Polydeoxyribonucleotide synthase [ATP]).
Os02g0675700	4171.83	Os02g0675700	Protein of unknown function DUF248, methyltransferase putative family protein.
Os07g0207700	4170	SH-H	Protein containing CTD phosphatase domain, Seed shattering
Os07g0492500	4167.13	Os07g0492500	Conserved hypothetical protein.
Os02g0736100	4167.1	Os02g0736100	Myosin II heavy chain-like family protein.
Os07g0145400	4167.06	Os07g0145400	Protein kinase, core domain containing protein.
Os09g0111100	4166.58	CycD3	Cyclin D domain containing protein.
Os08g0531200	4166.57	OsWD40-163	WD40 repeat domain containing protein.
Os02g0461200	4162.79	Os02g0461200	Integrase/recombinase, N-terminal domain containing protein.
Os01g0867200	4162.65	Os01g0867200	WD40 repeat-like domain containing protein.
Os08g0282500	4162.18	OsWD40-157	WD40 repeat-like domain containing protein.
Os03g0761000	4162.14	Os03g0761000	SWIB/MDM2 domain containing protein.
Os02g0720200	4162.07	Os02g0720200	Similar to 65kD microtubule associated protein.
Os09g0121050	4161.9	Os09g0121050	Similar to SMC6 protein.
Os09g0549400	4157.66	Os09g0549400	Conserved hypothetical protein.
Os12g0638100	4155.56	Os12g0638100	Similar to Receptor-like protein kinase.
Os05g0270200	4153.99	OsSAD1	Similar to Sad1-unc84-like protein.
Os03g0329200	4152.2	OsC3H23	Nucleotide-binding, alpha-beta plait domain containing protein.
Os04g0569000	4151.68	RFC4	Similar to Replication factor C 40kDa subunit.
Os02g0775400	4150.68	SIP26	Similar to Kinesin heavy chain-like protein (Fragment).
Os02g0137400	4150.05	Os02g0137400	Similar to Spliceosomal-like protein.
Os01g0959000	4149.59	Os01g0959000	Splicing factor, mRNA processing
Os01g0918500	4149.03	OsCPR5-1	Conserved hypothetical protein.
Os11g0572100	4147.16	RFC1	Similar to DNA ligase (EC 6.5.1.2).
Os01g0829400	4143.09	OsGRL2	Thioredoxin fold domain containing protein.
Os12g0160200	4142.44	Os12g0160200	Conserved hypothetical protein.
Os01g0617700	4141.67	CENP-C	Similar to CENP-C (Fragment).
Os07g0220600	4134.2	Os07g0220600	Hypothetical conserved gene.
Os12g0590500	4134.18	Os12g0590500	Similar to Kinesin motor domain containing protein, expressed.
Os10g0563500	4133.7	Os10g0563500	Protein kinase, core domain containing protein.
Os07g0476200	4133.01	Os07g0476200	Tetratricopeptide TPR-1 domain containing protein.
Os05g0144300	4132.77	Os05g0144300	DEAD-like helicase, N-terminal domain containing protein.
Os01g0973200	4132.62	Os01g0973200	Hypothetical conserved gene.
Os10g0480500	4131.92	OsDRB2	Double-stranded RNA-binding-like domain containing protein.
Os03g0640100	4131	OsWD40-79	Rice homolog of AtMSI1, Reproductive development
Os01g0509900	4130.07	Os_F0780	F-box domain, Skp2-like domain containing protein.
Os03g0320900	4129.88	V2	Guanylate kinase family protein.
Os01g0177100	4128.85	OsWD40-4	Similar to STYLOSA protein.
Os12g0485600	4128.12	OsLHT4A	Amino acid transporter, transmembrane domain containing protein.
Os11g0514100	4127.15	Os11g0514100	Stvb-i paralog
Os01g0204000	4126.89	Os01g0204000	DNA polymerase subunit Cdc27 domain containing protein.
Os05g0389600	4125.33	OsRFP	Zinc finger, RING/FYVE/PHD-type domain containing protein.
Os09g0134500	4123.97	OsTrx1	Hypothetical conserved gene.
Os10g0177400	4121.78	Os10g0177400	TB2/DP1 and HVA22 related protein family protein.
Os03g0756300	4121.73	Os03g0756300	X8 domain containing protein.
Os11g0484300	4120.78	OsMCM2	Similar to Mcm2-prov protein.
Os03g0646800	4119.88	Os03g0646800	Similar to DNA-directed RNA polymerase.
Os10g0572900	4118.76	Os10g0572900	Similar to AT-hook protein 1.
Os11g0139500	4118.39	Os11g0139500	Similar to RNA recognition motif family protein, expressed.
Os08g0479300	4117.82	CycD4	Cyclin, A/B/D/E domain containing protein.
Os12g0641500	4117.66	Os12g0641500	Similar to SMC1 protein.
Os04g0347900	4116.73	Os04g0347900	Similar to OSIGBa0130K07.5 protein.
Os07g0154400	4116.22	Os07g0154400	Armadillo-type fold domain containing protein.
Os06g0700000	4116.22	OsSub52	Peptidase S8, subtilisin-related domain containing protein.
Os03g0639800	4115.59	OsVPS2	Snf7 family protein.
Os11g0186400	4114.41	OsPoldelta1	Similar to DNA polymerase delta catalytic subunit (EC 2.7.7.7).
Os01g0111400	4112.86	Os01g0111400	Zinc finger, BED-type predicted domain containing protein.
Os09g0548200	4112.69	LYP3	Peptidoglycan-binding Lysin subgroup domain containing protein.
Os10g0181700	4110.33	Os10g0181700	ATP-binding region, ATPase-like domain containing protein.
Os12g0580300	4109.34	Os12g0580300	Similar to TATA-binding protein TBP2.
Os03g0221500	4107.52	Os03g0221500	Glycoside hydrolase, family 17 protein.
Os02g0586500	4106.91	Os02g0586500	Similar to OSIGBa0124N08.5 protein.
Os02g0192200	4105.51	Os02g0192200	Octicosapeptide/Phox/Bem1p domain containing protein.
Os05g0555100	4105.4	OsPP2A-B'kappa	Similar to Protein phosphatase 2A B'kappa subunit.
Os01g0763100	4105.25	OsRhmbd4	Hypothetical conserved gene.
Os03g0308200	4104.8	NRL2	Modulation of leaf rolling, Regulation of abaxial side cell differentiation, Regulation of leaf shape, male fertility and seed size
Os04g0483400	4103.22	Os04g0483400	Similar to H0805A05.2 protein.
Os05g0125100	4102.12	Os05g0125100	Conserved hypothetical protein.
Os02g0222500	4102.01	Os02g0222500	Hypothetical protein.
Os09g0407600	4100.91	OsMsh6	Similar to DNA mismatch repair protein.
Os07g0623600	4097.92	Os07g0623600	Similar to mRNA, clone: RTFL01-43-H20.
Os05g0486700	4097.51	Os05g0486700	Ribosomal protein L24e domain containing protein.
Os03g0792600	4097.41	RFC5	ATPase, AAA+ type, core domain containing protein.
Os09g0515100	4096.59	Os09g0515100	Similar to bromodomain protein 103.
Os05g0180400	4095.77	Os05g0180400	Ribosomal protein L5 domain containing protein.
Os07g0644300	4094.89	XAB2	Similar to XPA-binding protein 2 (Adapter protein ATH-55).
Os02g0749900	4093.49	Os02g0749900	Mitochodrial transcription termination factor-related family protein.
Os11g0180600	4093.31	Os11g0180600	Similar to Type III restriction enzyme, res subunit family protein, expressed.
Os11g0568300	4091.79	Os11g0568300	Cell division cycle-associated protein domain containing protein.
Os07g0124600	4090.86	Os07g0124600	Nucleotide-binding, alpha-beta plait domain containing protein.
Os05g0345137	4089.92	Os05g0345137	Hypothetical protein.
Os02g0288200	4089.91	Os02g0288200	Protein of unknown function DUF573 domain containing protein.
Os12g0288600	4089.65	Os12g0288600	Conserved hypothetical protein.
Os04g0686200	4088.77	Os04g0686200	Similar to Chromosome condensation regulator protein (Fragment).
Os01g0198000	4087.2	OsRDR4	RNA-dependent RNA polymerase, eukaryotic-type domain containing protein.
Os10g0540300	4087.02	Os10g0540300	Protein of unknown function DUF3615 domain containing protein.
Os01g0600300	4086.92	Os01g0600300	Conserved hypothetical protein.
Os07g0615800	4086.63	Os07g0615800	DNA-directed RNA polymerase, M/15 kDa subunit domain containing protein.
Os02g0789400	4085.95	Os02g0789400	Similar to 9G8-like SR protein (RSZp22 splicing factor).
Os07g0557500	4083.65	Os07g0557500	WRC domain containing protein.
Os05g0243100	4083.47	Os05g0243100	Similar to 50S ribosomal protein L13.
Os05g0545600	4082.15	Os05g0545600	Forkhead-associated (FHA) domain domain containing protein.
Os06g0225200	4081.71	Os06g0225200	Mitochodrial transcription termination factor-related family protein.
Os07g0419500	4080.2	Os07g0419500	Similar to UDP-glucose:sterol glucosyltransferase.
Os04g0194600	4079.6	PCF1	Similar to PCF1.
Os01g0268300	4077.55	Os01g0268300	Similar to DNA gyrase B subunit.
Os02g0816400	4077.21	Os02g0816400	Protein of unknown function DUF3741 domain containing protein.
Os04g0495500	4076.87	OsbZIP36	Similar to OSIGBa0159F11.9 protein.
Os07g0540100	4075.93	Os07g0540100	Serine/threonine protein kinase-related domain containing protein.
Os03g0249900	4075.75	Os03g0249900	Conserved hypothetical protein.
Os08g0471800	4075.58	OsREM5.2	Remorin, C-terminal region domain containing protein.
Os06g0679500	4072.39	Os06g0679500	Similar to Avr9 elicitor response-like protein.
Os01g0842600	4071.49	OsFtsH3	Similar to AAA-metalloprotease FtsH.
Os02g0612800	4069.81	BIP135	AT hook, DNA-binding, conserved site domain containing protein.
Os01g0957200	4069.68	Os01g0957200	Protein of unknown function DUF3411 domain containing protein.
Os01g0514700	4068.92	Os01g0514700	Serine/threonine protein kinase-related domain containing protein.
Os02g0723300	4068.69	Os02g0723300	Hypothetical conserved gene.
Os05g0429700	4067.36	Os05g0429700	C2 calcium-dependent membrane targeting domain containing protein.
Os08g0416100	4066.73	OS-RNAH	DEAD-like helicase, N-terminal domain containing protein.
Os08g0461100	4066.71	Os08g0461100	Hypothetical conserved gene.
Os05g0154500	4066.64	Os05g0154500	Spc97/Spc98 family protein.
Os03g0812000	4066.55	Os03g0812000	DNA topoisomerase, type IIA, subunit A or C-terminal domain containing protein.
Os06g0173000	4066.25	Os06g0173000	Armadillo-type fold domain containing protein.
Os10g0119300	4066.17	OsFH3	Actin-binding FH2 domain containing protein.
Os03g0733400	4065	Os03g0733400	Zinc finger, BED-type predicted domain containing protein.
Os05g0104000	4064.35	OsFH14	Actin-binding FH2 domain containing protein.
Os03g0743400	4064.29	Os03g0743400	Similar to H2A protein.
Os01g0814200	4064.04	Os01g0814200	Endonuclease/exonuclease/phosphatase domain containing protein.
Os09g0306700	4061.89	PFT1	Mediator subunit 25, Regulation of brassinosteroid (BR) signaling and plant architecture
Os03g0335500	4061.22	Os03g0335500	Protein kinase, core domain containing protein.
Os06g0704400	4058.98	Os06g0704400	Transposase, MuDR, plant domain containing protein.
Os12g0605500	4058.25	Os12g0605500	Tesmin/TSO1-like, CXC domain containing protein.
Os02g0702600	4057.47	Os	Rop nucleotide exchanger, PRONE domain containing protein.
Os01g0116600	4055.14	SPL33	Eukaryotic translation elongation factor 1 alpha (eEF1A)-like protein, Negative regulation of cell death, Defense response
Os03g0764450	4053.78	Os03g0764450	Similar to SWIB/MDM2 domain containing protein.
Os08g0499100	4053.49	Os08g0499100	ATPase, AAA+ type, core domain containing protein.
Os02g0759800	4052.91	OsSKIPa	Similar to GAMYB-binding protein (Fragment).
Os03g0205700	4051.9	Os03g0205700	BTB domain containing protein.
Os12g0615800	4050.57	Os12g0615800	D111/G-patch domain containing protein.
Os06g0666600	4047.24	Os06g0666600	Similar to Glyceraldehyde-3-phosphate dehydrogenase, cytosolic 3 (EC 1.2.1.12).
Os11g0154900	4046.83	OsbZIP80	Similar to DNA-binding factor of bZIP class (Fragment).
Os01g0857500	4046.27	Os01g0857500	Xanthine/uracil/vitamin C permease family protein.
Os09g0381300	4045.68	Os09g0381300	Pyridoxal phosphate-dependent transferase, major region, subdomain 1 domain containing protein.
Os02g0620200	4045.56	Os02g0620200	Conserved hypothetical protein.
Os05g0540800	4045.25	Os05g0540800	Homeodomain-like containing protein.
Os11g0207100	4045.09	OsSEU2	Similar to SEU3A protein.
Os02g0720300	4044.22	OsPP38	Protein-tyrosine phosphatase, dual specificity domain containing protein.
Os05g0430200	4043.87	Os05g0430200	Putative deoxyribonucleoside kinase
Os03g0722400	4042.83	OsDDM1b	Chromatin remodeling factor, Genome-wide DNA methylation
Os05g0156600	4042.62	Os05g0156600	Similar to Tubulin gamma-1 chain (Gamma-1 tubulin).
Os10g0194300	4042.15	Os10g0194300	Protein of unknown function DUF724 domain containing protein.
Os01g0951000	4039.92	OsWD40-32	Conserved hypothetical protein.
Os07g0229700	4038.68	OsTFIIS	Similar to DNA-directed RNA polymerase I subunit 12 (EC 2.7.7.6) (Nuclear RNA polymerase I small specific subunit Rpa12) (Zinc ribbon domain containing protein 1).
Os01g0739700	4037.89	Os01g0739700	Glycoside hydrolase, family 17 protein.
Os05g0420500	4037.75	Os05g0420500	Conserved hypothetical protein.
Os09g0551800	4037.12	Os09g0551800	Helicase-like, DEXD box c2 type domain containing protein.
Os11g0704000	4036.93	Os11g0704000	SelT/selW/selH selenoprotein family protein.
Os03g0616500	4035.61	Os03g0616500	Similar to HEAT repeat family protein.
Os02g0208200	4035.55	Os02g0208200	Similar to RNA-binding protein 25.
Os02g0541325	4034.65	Os02g0541325	Similar to Serine decarboxylase.
Os04g0616900	4034.27	Os04g0616900	Similar to H0525G02.14 protein.
Os03g0681900	4033.76	OsRZ3	Similar to RGP-3 (Fragment).
Os10g0559600	4033.26	Os10g0559600	Agenet domain containing protein.
Os02g0307200	4032.24	OsWD40-42	Similar to transducin family protein / WD-40 repeat family protein.
Os06g0492900	4032.17	OsFbox310	F-box domain, cyclin-like domain containing protein.
Os06g0205600	4030.95	Os06g0205600	Similar to mechanosensitive ion channel domain-containing protein.
Os05g0513300	4029.98	Os05g0513300	Hypothetical conserved gene.
Os06g0367100	4029.86	Os06g0367100	Glycoside hydrolase, subgroup, catalytic core domain containing protein.
Os11g0173800	4029.42	Os11g0173800	Serine/threonine protein kinase-related domain containing protein.
Os07g0164100	4029.23	HDA704	Histone deacetylase superfamily protein.
Os01g0819100	4028.78	Os01g0819100	Similar to predicted protein.
Os05g0345100	4028.71	Os05g0345100	Similar to patellin-5.
Os01g0203000	4028.5	Os01g0203000	BZR1, transcriptional repressor family protein.
Os11g0244800	4028.3	Os11g0244800	Similar to Alfin-1.
Os02g0606700	4027.98	RSS1	D-box containing protein, Regulation of the cell cycle, Maintenance of meristematic activity under stress conditions
Os03g0298800	4027.72	Os03g0298800	Similar to Spliceosomal protein.
Os07g0405100	4027.45	OsWD40-141	Similar to F-box-like/WD-repeat protein ebi.
Os01g0967100	4026.26	Os01g0967100	Glycoside hydrolase, family 15 domain containing protein.
Os04g0221000	4025.8	Os04g0221000	Conserved hypothetical protein.
Os08g0467600	4025.06	Os08g0467600	Hypothetical conserved gene.
Os02g0827300	4024.12	Os02g0827300	Protein of unknown function DUF382 domain containing protein.
Os12g0626300	4023.63	APC5	Similar to MRNA, complete cds, clone: RAFL24-07-B09.
Os02g0752300	4023.6	Os02g0752300	Conserved hypothetical protein.
Os03g0259600	4023.05	Os03g0259600	Ubiquitin domain containing protein.
Os08g0242900	4022.84	Os08g0242900	Afadin/alpha-actinin-binding domain containing protein.
Os12g0262100	4022.76	Os12g0262100	HAT dimerisation domain containing protein.
Os09g0318600	4022.62	Os09g0318600	Homeodomain-like containing protein.
Os12g0566250	4021.89	Os12g0566250	Hypothetical protein.
Os11g0295900	4021.08	OsPLT6	AP2-transcription factor, Initiation of zygotic development
Os02g0598200	4020.43	Os02g0598200	Hypothetical conserved gene.
Os05g0172300	4019.74	Os05g0172300	Domain of unknown function DUF632 domain containing protein.
Os05g0210500	4019.58	Os05g0210500	Timeless protein domain containing protein.
Os01g0767700	4018.35	RNAhA	Similar to DEIH-box RNA/DNA helicase.
Os03g0234600	4017.61	Os03g0234600	Hypothetical conserved gene.
Os10g0104700	4016.64	Os10g0104700	Octicosapeptide/Phox/Bem1p domain containing protein.
Os03g0699400	4016.59	Os03g0699400	Silencing group B protein.
Os01g0765500	4014.87	Os01g0765500	Conserved hypothetical protein.
Os08g0559300	4014.4	SPY	O-linked N-acetylglucosamine transferase, Negative regulator of gibberellin (GA) signaling, Brassinosteroid (BR) synthesis
Os07g0137900	4014.22	Os07g0137900	Similar to Grb10 interacting GYF protein 2.
Os08g0129600	4014.1	Os08g0129600	Conserved hypothetical protein.
Os01g0757600	4013.88	Os01g0757600	Similar to Myosin heavy chain-like protein (Fragment).
Os07g0636200	4013.82	Os07g0636200	Nuclear protein belonging to the SNF2 subfamily SMARCAL1, Chromatin remodeler, Regulation of both male and female reproductive development
Os11g0167300	4013.52	Os11g0167300	Protein of unknown function DUF537 family protein.
Os03g0296500	4012.12	Os03g0296500	Similar to Glycosyl hydrolases family 17 protein, expressed.
Os03g0262300	4012.12	Os03g0262300	Hypothetical conserved gene.
Os08g0502800	4011.91	Os08g0502800	SWIB/MDM2 domain containing protein.
Os08g0500300	4010.51	OsPP2C66	Protein phosphatase 2C domain containing protein.
Os01g0785900	4007.49	Os01g0785900	Zinc finger, C2H2-type domain containing protein.
Os06g0358800	4007.07	Os06g0358800	Ribonuclease III domain containing protein.
Os01g0909100	4006.91	OsHDT2	Hypothetical conserved gene.
Os12g0607400	4006.63	Os12g0607400	Hypothetical conserved gene.
Os04g0640300	4003.73	Os04g0640300	Similar to OSIGBa0138H21-OSIGBa0138E01.10 protein.
Os07g0516900	4003.22	Os07g0516900	Similar to RNA Binding Protein 45.
Os09g0553100	4003.16	Os09g0553100	Similar to Histone H4.
Os03g0174100	4002.19	Os03g0174100	Similar to RNA Binding Protein 45.
Os03g0852900	4000.14	Os03g0852900	Similar to Cleavage and polyadenylation specificity factor, 73 kDa subunit (CPSF 73 kDa subunit).
Os07g0551600	3999.88	OsCslF9	Similar to Cellulose synthase-like CslF9.
Os01g0265200	3999.78	OsPAPST1	Mitochondrial carrier protein, Early leaf development
Os01g0675700	3999.62	OsIAA5	Similar to Auxin-responsive protein IAA14 (Indoleacetic acid-induced protein 14) (SOLITARY-ROOT protein).
Os05g0414400	3998.46	Os05g0414400	Domain of unknown function DUF659 domain containing protein.
Os01g0759400	3997.17	OsPK7	OsPK7.
Os01g0868300	3996.93	OSPOLA	Similar to DNA polymerase alpha catalytic subunit (EC 2.7.7.7).
Os09g0465800	3995.09	Os09g0465800	Legume lectin, beta domain domain containing protein.
Os04g0430400	3994.96	Os04g0430400	Hypothetical conserved gene.
Os03g0118900	3994.49	Os03g0118900	Armadillo-type fold domain containing protein.
Os04g0588200	3993.82	Os04g0588200	Similar to emb2411 (embryo defective 2411); ATP binding / ATP-dependent DNA helicase/ DNA binding.
Os03g0162800	3993.59	Os03g0162800	Similar to Beta-ketoacyl-CoA-synthase.
Os03g0207900	3993.22	OsWD40-65	WD-40 repeat containing protein.
Os01g0351200	3993.15	PARP2A	Similar to Poly.
Os05g0181000	3992.69	Os05g0181000	Heat shock protein Hsp70 family protein.
Os05g0521300	3992.54	OsPHP3	Similar to Histidine-containing phosphotransfer protein 4.
Os02g0755200	3992.16	OsHDMA702	Similar to amine oxidase family protein.
Os05g0358200	3992.02	Os05g0358200	Similar to DNA primase.
Os03g0724600	3990.91	Os03g0724600	Conserved hypothetical protein.
Os01g0927600	3990.84	OsARF4	Auxin response factor (ARF) family protein, Transcription factor, Negative regulation of grain size and weight
Os01g0769200	3989.37	OsSub4	Peptidase S8, subtilisin-related domain containing protein.
Os08g0118000	3988.31	OsAHL1	Protein of unknown function DUF296 domain containing protein.
Os02g0194200	3986.54	OsC3H14	K Homology, type 1, subgroup domain containing protein.
Os02g0708600	3986.4	OsSET11	SET domain containing protein.
Os01g0514000	3985.98	Os01g0514000	Similar to 50S ribosomal protein L24e.
Os07g0646500	3985.81	Os07g0646500	Zinc finger, SWIM-type domain containing protein.
Os02g0689800	3985.55	Os02g0689800	Similar to DEAD/DEAH box helicase domain-containing protein PIE1.
Os03g0412900	3985.29	Os03g0412900	DEK, C-terminal domain containing protein.
Os02g0709400	3983.95	ADL1	Similar to Dek1-calpain-like protein.
Os08g0190700	3983.77	Os08g0190700	Conserved hypothetical protein.
Os02g0101800	3982.8	Os02g0101800	Kinesin, motor domain domain containing protein.
Os09g0521400	3981.81	Os09g0521400	Similar to HMG-CoA synthase.
Os06g0538200	3981.02	Os06g0538200	Conserved hypothetical protein.
Os11g0175500	3980.96	OsSADR1	RING finger E3 ligase, Negative regulator in response to salinity
Os03g0716200	3979.89	Os03g0716200	PHD-finger transcription factor, Regulation of Ubisch bodies and pollen wall formation
Os03g0711600	3979.62	Os03g0711600	Similar to DNA binding protein (Fragment).
Os04g0691200	3978.75	Os04g0691200	Similar to predicted protein.
Os02g0116300	3978.52	OsYSL7	Similar to Yellow stripe-like transporter 17.
Os03g0163000	3978.51	Os03g0163000	Hypothetical conserved gene.
Os01g0267900	3978.41	OsCam1-3	Calmodulin, Ca<sup>2+</sup> sensor, Ca<sup>2+</sup> signalling
Os09g0551900	3977.7	Os09g0551900	Hypothetical conserved gene.
Os01g0531400	3977.57	Os01g0531400	Hypothetical conserved gene.
Os06g0702600	3976.97	OsARF19	Auxin response factor 19, Control of leaf angle
Os07g0681600	3976.78	Os07g0681600	DNA helicase, ATP-dependent, RecQ type domain containing protein.
Os07g0609766	3976.37	Os07g0609766	Armadillo-like helical domain containing protein.
Os06g0724700	3975.53	Os06g0724700	Phosphatidylinositol 3- and 4-kinase, catalytic domain containing protein.
Os05g0274200	3974.82	Os05g0274200	DNA mismatch repair protein MSH2 (MUS1).
Os01g0203800	3974.15	Os01g0203800	Protein of unknown function DUF641, plant domain containing protein.
Os01g0224200	3973.39	Os01g0224200	Hypothetical conserved gene.
Os01g0710000	3973.32	OsWD40-23	Similar to WD-repeat protein RBAP1.
Os12g0600200	3971.72	Os12g0600200	Similar to Zinc finger, C3HC4 type family protein, expressed.
Os12g0139500	3971.24	Os12g0139500	DNA-directed RNA polymerase, RPB5 subunit domain containing protein.
Os08g0100700	3970.02	Os08g0100700	Hypothetical conserved gene.
Os07g0484500	3969.91	Os07g0484500	Protein of unknown function DUF1395 family protein.
Os04g0631200	3969.65	OsXTH3	Similar to cDNA clone:J033024P08, full insert sequence.
Os09g0421800	3969.3	Os09g0421800	Zinc finger, C2H2-like domain containing protein.
Os02g0706600	3969.14	OsZHD7	Similar to zinc finger homeodomain protein 1.
Os07g0180800	3968.56	Os07g0180800	RNA recognition motif domain domain containing protein.
Os01g0103000	3968.33	Os01g0103000	Snf7 family protein.
Os02g0260500	3968.29	SIP7	Hypothetical conserved gene.
Os06g0232300	3967.72	PIN1C	PIN protein, Auxin efflux carrier, Auxin transport and signaling, "Root, shoot and inflorescence development"
Os01g0897800	3967.16	OsRad21	Rad21/Rec8 like protein, C-terminal domain containing protein.
Os07g0191700	3965.94	Os07g0191700	Similar to AT.I.24-9 protein (Fragment).
Os02g0716100	3965.59	Os02g0716100	Hypothetical conserved gene.
Os08g0154600	3965.19	OsTOP1	DNA Topoisomerase 1, Modulation of auxin-regulated root development and gravitropism
Os04g0395700	3964.96	Os04g0395700	Conserved hypothetical protein.
Os03g0747600	3964.2	Os03g0747600	Similar to Acetyltransferase, GNAT family protein, expressed.
Os04g0566500	3964.03	OsAGO1b	Similar to Isoform 2 of Protein argonaute 1B.
Os03g0118800	3961.27	Os03g0118800	Similar to Hydroxymethylglutaryl-CoA synthase.
Os12g0638400	3961.12	Os12g0638400	Conserved hypothetical protein.
Os02g0610600	3961.06	Os02g0610600	Similar to 9G8-like SR protein (RSZp22 splicing factor).
Os06g0663900	3961.06	OsRLCK212	Similar to (RAP Annotation release2) Protein kinase-like domain containing protein.
Os03g0128500	3960.65	OsPoldelta2	Similar to DNA polymerase delta small subunit (EC 2.7.7.7).
Os02g0645100	3960.35	Os02g0645100	Kinesin, motor region domain containing protein.
Os04g0380000	3960.31	Os04g0380000	Similar to OSIGBa0092E09.6 protein.
Os03g0242100	3958.61	Os03g0242100	Conserved hypothetical protein.
Os06g0286351	3958.52	Os06g0286351	Armadillo-type fold domain containing protein.
Os03g0843700	3957.54	Os03g0843700	FAR1 domain containing protein.
Os09g0476000	3957.18	Os09g0476000	Prefoldin domain containing protein.
Os05g0512600	3956.96	Os05g0512600	X8 domain containing protein.
Os09g0567700	3956.75	OsWD40-174	WD40 repeat-like domain containing protein.
Os05g0526400	3955.79	Os05g0526400	Reticulon family protein.
Os01g0154500	3954.92	Os01g0154500	Protein of unknown function DUF674 domain containing protein.
Os06g0691000	3954.56	Rev1	DNA-repair protein, UmuC-like domain containing protein.
Os10g0446100	3953.73	Os10g0446100	WRC domain containing protein.
Os11g0527300	3953.3	Os11g0527300	FBD domain containing protein.
Os03g0596900	3953.09	Os03g0596900	GTP-binding signal recognition particle SRP54, G-domain containing protein.
Os06g0621900	3952.94	OsEXPA16	Similar to Alpha-expansin OsEXPA16 (Fragment).
Os05g0362100	3952.8	Os05g0362100	Similar to Protein MFP-b.
Os01g0814000	3952.05	Os01g0814000	Nuclear fragile X mental retardation-interacting protein 1, conserved domain domain containing protein.
Os04g0641000	3951.92	Os04g0641000	Similar to DNA-directed RNA polymerase.
Os04g0385700	3950.54	Os04g0385700	Similar to splicing factor-related.
Os04g0476600	3950.5	Os04g0476600	C2 calcium-dependent membrane targeting domain containing protein.
Os02g0113400	3949.87	Os02g0113400	Protein of unknown function DUF544 family protein.
Os01g0197200	3949.77	OsRH20	Similar to predicted protein.
Os07g0134200	3948.9	OsRLCK222	Receptor-like protein kinase 3.
Os03g0307700	3947.66	OsTBL28	Domain of unknown function DUF231, plant domain containing protein.
Os05g0351200	3947.5	OsERF117	Similar to AP2 domain transcription factor.
Os04g0101300	3947.48	MRG701	Similar to H0102C09.3 protein.
Os02g0527100	3946.65	Os02g0527100	DEAD-like helicase, N-terminal domain containing protein.
Os07g0629000	3946.4	R2R3-MYB	Similar to P-type R2R3 Myb protein (Fragment).
Os03g0355200	3945.25	OsWD40-72	WD40 repeat-like domain containing protein.
Os01g0172200	3943.44	OsRH14	DNA/RNA helicase, DEAD/DEAH box type, N-terminal domain containing protein.
Os09g0241100	3942.73	OsWD40-166	Similar to nucleotide binding.
Os12g0286600	3942.66	OsPOP23	Alpha/beta hydrolase fold-1 domain containing protein.
Os01g0109700	3942.35	Os01g0109700	Similar to Paired amphipathic helix repeat-containing protein / transcription regulator-related.
Os03g0110500	3938.11	Os03g0110500	KIP1-like domain containing protein.
Os04g0692700	3937.17	ENL1L	SNF2 N-terminal domain and helicase C-terminal domain containing protein, ENL1-like
Os08g0108200	3935.47	Os08g0108200	G-protein, beta subunit family protein.
Os11g0148700	3935.01	Os11g0148700	Zinc finger, RING/FYVE/PHD-type domain containing protein.
Os05g0459400	3934.93	Os05g0459400	Kinesin, motor region domain containing protein.
Os01g0224000	3934.68	Os01g0224000	Serine/threonine protein kinase-related domain containing protein.
Os10g0339400	3934.31	Os10g0339400	IQ calmodulin-binding region domain containing protein.
Os08g0485000	3933.97	Os08g0485000	Similar to PHI-1.
Os01g0125600	3931.87	Os01g0125600	Heavy metal transport/detoxification protein domain containing protein.
Os02g0317300	3931.36	OsFbox086	Cyclin-like F-box domain containing protein.
Os11g0497350	3931.26	Os11g0497350	Promotion of cell division, Regulation of grain and organ development, Abiotic stress tolerance
Os05g0592400	3931.11	UV-DDB1	UV-damaged DNA binding protein.
Os02g0301500	3931.06	Os02g0301500	Similar to ATP dependent RNA helicase.
Os09g0279000	3930.92	Os09g0279000	Similar to r-interacting factor1.
Os01g0917500	3930.86	MSP1	Leucine-rich repeat receptor-like kinase, Specification of anther cell identity, Control of early sporogenic development, Initiation of anther wall formation
Os08g0285600	3930.71	Os08g0285600	Similar to phytosulfokine receptor.
Os01g0570500	3930.45	Os01g0570500	Similar to Dual specificity kinase 1.
Os01g0756600	3930.05	Os01g0756600	Protein of unknown function DUF642 family protein.
Os06g0161300	3929.92	OsFbox297	Hypothetical conserved gene.
Os04g0118900	3929.2	Os04g0118900	Similar to Arginine/serine-rich splicing factor 1 variant 2.
Os05g0105600	3928.98	Os05g0105600	YT521-B-like protein family protein.
Os07g0168000	3927.37	Os07g0168000	Similar to Polyribonucleotide phophorylase (Fragment).
Os03g0577100	3926.49	Os03g0577100	Nuf2 family protein.
Os01g0660300	3926.34	Os01g0660300	Similar to Pyruvate kinase.
Os04g0151800	3925.26	OsAGO4b	Argonaute and Dicer protein, PAZ domain containing protein.
Os01g0844800	3924.88	Os01g0844800	Similar to Pumilio RBD (Fragment).
Os06g0113900	3923.49	Os06g0113900	Major facilitator superfamily, general substrate transporter domain containing protein.
Os02g0511901	3923.42	Os02g0511901	Similar to DNA polymerase.
Os01g0544450	3923.07	OsMCM4	Similar to DNA replication licensing factor mcm4.
Os01g0933900	3922.92	OsGSTF4	Similar to Glutathione transferase III(B) (EC 2.5.1.18).
Os10g0443200	3922.74	Os10g0443200	Similar to translin-like protein [Oryza sativa (japonica cultivar-group)].
Os03g0337700	3922.7	Os03g0337700	Protein of unknown function, ATP binding family protein.
Os05g0593300	3921.78	Os05g0593300	Conserved hypothetical protein.
Os01g0198100	3921.67	Os01g0198100	RNA-dependent RNA polymerase, eukaryotic-type domain containing protein.
Os07g0608400	3921.48	Os07g0608400	Similar to nucleic acid binding protein [Oryza sativa (japonica cultivar-group)].
Os08g0459100	3920.87	Os08g0459100	Leucine-rich repeat, cysteine-containing containing protein.
Os01g0777300	3920.23	OsEXO1	DNA repair protein (XPGC)/yeast Rad family protein.
Os02g0114000	3917.88	Os02g0114000	Bromodomain domain containing protein.
Os05g0463600	3917.44	Os05g0463600	Conserved hypothetical protein.
Os04g0177300	3917.19	Os04g0177300	HIP116, Rad5p N-terminal domain containing protein.
Os04g0555400	3917.04	OsWD40-105	Similar to Serologically defined breast cancer antigen NY-BR-99.
Os01g0728200	3915.78	Os01g0728200	Conserved hypothetical protein.
Os02g0605600	3915.65	Os02g0605600	LUC7 related family protein.
Os04g0609900	3915.51	Os04g0609900	Similar to H0702G05.11 protein.
Os02g0266000	3913.69	Os02g0266000	Similar to N-(5'-phosphoribosyl)anthranilate isomerase.
Os04g0434600	3913.05	Os04g0434600	Similar to OSIGBa0102D10.3 protein.
Os01g0355900	3912.39	Os01g0355900	Peptidase C48, SUMO/Sentrin/Ubl1 family protein.
Os04g0661800	3912.27	OsMED7	MED7 family protein.
Os01g0180600	3911.56	Os01g0180600	Similar to MutS homolog 7 (Fragment).
Os02g0672200	3910.77	OsAGO1a	Similar to AGO1 homologous protein.
Os08g0412200	3910.69	Os08g0412200	Nucleotide-binding, alpha-beta plait domain containing protein.
Os06g0595900	3909.78	LC3	SPOC domain-containing protein, Regulator of leaf inclination
Os01g0746200	3908.7	NUP85	Nucleoporin, Common symbiosis signaling (SYM) pathway
Os08g0244400	3908.64	OsSET29	SET domain containing protein.
Os10g0422200	3906.9	Os10g0422200	Similar to Homocysteine S-methyltransferase 3 (EC 2.1.1.10) (S- methylmethionine:homocysteine methyltransferase 3) (SMM:Hcy S- methyltransferase 3) (ZmHMT-3).
Os03g0835100	3905.93	Os03g0835100	Similar to Chloroplast protein import component Toc159.
Os02g0538900	3905.37	OsbZIP21	Basic-leucine zipper (bZIP) transcription factor domain containing protein.
Os12g0572400	3904.54	Os12g0572400	Similar to SC35-like splicing factor SCL30, 30 kD.
Os01g0797600	3903.95	ERF3	AP2/ERF family protein, ERF-associated EAR-motif-containing repressor, Abiotic stress response, Stress signaling
Os10g0322300	3903.92	Os10g0322300	Conserved hypothetical protein.
Os02g0307000	3902.95	Os02g0307000	Guanylate-binding protein family protein.
Os03g0126000	3902.75	Os03g0126000	Similar to Phosphorybosyl anthranilate transferase 1.
Os09g0551600	3900.17	Os09g0551600	Similar to HMGd1 protein (Nucleasome/chromatin assembly factor D protein NFD101).
Os02g0135300	3899.8	Ores	Similar to Wee1-like protein kinase.
Os03g0270200	3899.68	Os03g0270200	Hypothetical conserved gene.
Os10g0323000	3898.39	Os10g0323000	Conserved hypothetical protein.
Os06g0671700	3897.38	Os06g0671700	Similar to toprim domain-containing protein.
Os03g0280800	3897.35	OsUXS1	Similar to UDP-D-glucuronate decarboxylase.
Os01g0652100	3897.1	OsTBL21	Protein of unknown function DUF231, plant domain containing protein.
Os07g0666900	3897.05	NHX1	Vacuolar Na+/H+ antiporter, Salt tolerance
Os08g0266700	3896.56	OsRad21-3	Rad21/Rec8 like protein, C-terminal domain containing protein.
Os12g0117850	3896.23	Os12g0117850	Hypothetical protein.
Os08g0175300	3896.14	PolI-like	PolI-like DNA polymerase.
Os11g0199600	3895.88	Os11g0199600	Zinc finger, CCHC-type domain containing protein.
Os07g0285700	3895.86	OsFbox364	Cyclin-like F-box domain containing protein.
Os07g0454400	3894.9	Os07g0454400	Conserved hypothetical protein.
Os02g0690500	3894.43	OsPP2C26	Similar to TA11 protein (Fragment).
Os03g0101700	3894.35	Snf2P	Similar to SNF2P.
Os06g0229300	3894.29	HAZ1	Similar to Hox2b protein.
Os02g0217500	3893.73	Os02g0217500	Pre-mRNA cleavage complex II Clp1 family protein.
Os03g0345100	3892.78	Arf75	Similar to auxin response factor 75.
Os01g0154600	3891.89	Os01g0154600	Protein of unknown function DUF674 domain containing protein.
Os09g0513900	3890.62	Os09g0513900	Conserved hypothetical protein.
Os05g0583075	3890.3	Os05g0583075	Hypothetical protein.
Os10g0357800	3889.69	Os10g0357800	N2, N2-dimethylguanosine tRNA methyltransferase family protein.
Os05g0134300	3889.44	Os05g0134300	Protein of unknown function DUF408 family protein.
Os05g0239151	3888.71	Os05g0239151	Hypothetical protein.
Os04g0496400	3888.56	Os04g0496400	RNA recognition motif, RNP-1 domain containing protein.
Os12g0197700	3887.7	Os12g0197700	Region of unknown function, putative Zinc finger, XS and XH domain containing protein.
Os08g0486200	3887.46	Os08g0486200	Similar to Splicing factor SC35.
Os12g0560700	3887.25	OsMCM7	Similar to PROLIFERA protein.
Os05g0147133	3887.23	Os05g0147133	Similar to predicted protein.
Os02g0280100	3886.91	Os02g0280100	Micro-fibrillar-associated 1, C-terminal family protein.
Os06g0111600	3884.25	Os06g0111600	AMP-dependent synthetase/ligase domain containing protein.
Os05g0476100	3884.24	Os05g0476100	Protein of unknown function DUF827, plant family protein.
Os03g0105800	3883.46	Os03g0105800	Hypothetical conserved gene.
Os03g0765000	3882.08	Os03g0765000	Similar to Serine/threonine-protein kinase 12 (EC 2.7.1.37) (Aurora-B) (Fragment).
Os10g0501200	3881.53	PPR9	Pentatricopeptide repeat domain containing protein.
Os07g0681100	3879.97	Os07g0681100	Similar to Receptor-like protein kinase.
Os05g0577800	3879.17	Os05g0577800	Conserved hypothetical protein.
Os12g0623400	3878.52	Os12g0623400	Conserved hypothetical protein.
Os01g0715500	3878.01	OSVDAC4	Similar to voltage-dependent anion channel protein2.
Os03g0203800	3876.79	CycD5	Cyclin D domain containing protein.
Os12g0141600	3875.77	OsDegp14	Hypothetical conserved gene.
Os07g0439100	3875.48	Os07g0439100	KH, type 1 domain containing protein.
Os08g0162500	3874.35	Os08g0162500	Conserved hypothetical protein.
Os01g0367900	3873.38	Os01g0367900	Similar to Possible global transcription activator SNF2L1 (SWI/SNF related matrix associated actin dependent regulator of chromatin subfamily A member 1).
Os05g0583200	3872.28	Os05g0583200	Zinc finger, BED-type predicted domain containing protein.
Os06g0196700	3871.36	OsARF16	Similar to Auxin response factor 1.
Os03g0214200	3870.22	MODD	Mediator of OsbZIP46 deactivation and degradation, Negative regulation of ABA signaling and drought tolerance
Os01g0655400	3869.31	Os01g0655400	Conserved hypothetical protein.
Os02g0113800	3868.04	Os02g0113800	Domain of unknown function DUF1618 domain containing protein.
Os07g0212300	3867.79	Os07g0212300	Similar to Nudix hydrolase 16, mitochondrial precursor (EC 3.6.1.-) (AtNUDT16).
Os04g0543200	3867.42	Os04g0543200	Nucleotide-binding, alpha-beta plait domain containing protein.
Os03g0666100	3867.42	OsGNOM1	Similar to GN (GNOM); GTP:GDP antiporter/ protein homodimerization.
Os07g0583200	3867.34	Os07g0583200	Mitochodrial transcription termination factor-related family protein.
Os07g0176200	3867.3	Os07g0176200	Tesmin/TSO1-like, CXC domain containing protein.
Os12g0291000	3867.28	Os12g0291000	Similar to DNA-directed DNA polymerase family protein.
Os07g0256200	3867.16	Os07g0256200	RNA recognition motif, RNP-1 domain containing protein.
Os11g0552100	3867.02	Os11g0552100	Protein of unknown function DUF724 family protein.
Os05g0532500	3866.05	Os05g0532500	Hypothetical conserved gene.
Os03g0232200	3865.7	OsPLT9	Similar to BABY BOOM.
Os02g0642600	3865.25	Os02g0642600	Meiotic component, Regulation of crossover formation
Os02g0697200	3865	Os02g0697200	Conserved hypothetical protein.
Os03g0193000	3864.98	Os03g0193000	GRAS transcription factor domain containing protein.
Os03g0831200	3864.2	GATA12	GATA transcription factor, Zinc finger transcription factor, Regulation of chlorophyll content and senescence
Os10g0155700	3864.12	Os10g0155700	Protein kinase, catalytic domain domain containing protein.
Os03g0786500	3864.03	Os03g0786500	Similar to Glycine-rich protein 2.
Os01g0741250	3863.9	Os01g0741250	Hypothetical protein.
Os05g0496000	3863.79	Os05g0496000	Conserved hypothetical protein.
Os01g0625200	3863.32	Os01g0625200	Similar to kinesin motor family protein.
Os10g0503700	3862.56	OsRH12	Similar to ATP-dependent RNA helicase dhh1.
Os09g0547900	3862.48	Os09g0547900	Hypothetical conserved gene.
Os05g0207500	3862.35	GSK2	GSK3/SHAGGY-like kinase, Brassinosteroid signaling
Os10g0397400	3862.32	BRD2	Dim/dwf1 protein, Cell elongation protein DIMINUTO/Dwarf1, Brassinosteroid (BR) biosynthesis
Os04g0673400	3862.28	Ung	Similar to Uracil-DNA glycosylase.
Os02g0594800	3861.53	ONAC050	No apical meristem (NAM) protein domain containing protein.
Os06g0657500	3861.15	OsPLT2	Hypothetical conserved gene.
Os03g0349000	3860.7	Os03g0349000	Nucleoporin interacting component family protein.
Os04g0576900	3860.67	XIAO	LRR receptor-like kinase, Control of organ size
Os10g0533000	3859.66	Os10g0533000	NAD(P)-binding domain containing protein.
Os03g0184500	3859.6	Os03g0184500	Transcriptional factor B3 family protein.
Os04g0538800	3859.4	Os04g0538800	Similar to Kinesin heavy chain (Fragment).
Os08g0466050	3858.9	Os08g0466050	Similar to DNA polymerase epsilon subunit 2.
Os09g0103200	3858.6	Os09g0103200	Conserved hypothetical protein.
Os04g0620950	3857.99	Pi63	Hypothetical conserved gene.
Os01g0658900	3857.91	OsBZ8	OSBZ8.
Os03g0285900	3856.78	Os03g0285900	Similar to Splicing factor RSZ33.
Os03g0790600	3856.04	GO	Glutamate carboxypeptidase, Hormone homeostasis, Regulation of developmental processes
Os02g0672600	3855.53	Os02g0672600	Subunit of RNA N6-methyladenosine methyltransferase, Regulation of embryo development
Os10g0115200	3855.18	Os10g0115200	Barley B recombinant like-protein B (Barley B recombinant like-protein A).
Os03g0131400	3855.12	Os03g0131400	Polynucleotide adenylyltransferase region domain containing protein.
Os02g0193900	3855.06	Os02g0193900	Similar to Mediator of RNA polymerase II transcription subunit 18.
Os10g0483900	3854.92	Os10g0483900	Twin arginine translocation signal, Tat domain containing protein.
Os09g0487700	3854.9	Os09g0487700	Ovarian tumour, otubain domain containing protein.
Os12g0147000	3854.17	Os12g0147000	Similar to DNA binding protein.
Os04g0692850	3854.14	Os04g0692850	Hypothetical protein.
Os04g0445400	3852.58	Os04g0445400	Similar to OSIGBa0140O07.6 protein.
Os10g0501300	3852.39	PPR10	Pentatricopeptide repeat domain containing protein.
Os02g0782800	3851.64	Os02g0782800	Tetratricopeptide repeat domain-containing protein, Close ortholog of Arabidopsis BRU1, DNA repair, Determination of spikelet number
Os01g0133100	3851.63	Os01g0133100	Conserved hypothetical protein.
Os09g0133800	3851.39	Os09g0133800	Conserved hypothetical protein.
Os01g0111200	3851.37	Os01g0111200	Like-Sm ribonucleoprotein (LSM)-related domain domain containing protein.
Os02g0168900	3850.88	Os02g0168900	Ribonuclease H2, subunit C domain containing protein.
Os03g0328900	3850.74	OsC3H22	Similar to cDNA clone:J033099F01, full insert sequence.
Os05g0345175	3850.58	Os05g0345175	Similar to patellin-5.
Os03g0735400	3849.75	Os03g0735400	Hypothetical gene.
Os10g0489900	3849.53	Os10g0489900	Similar to CDT1a protein.
Os02g0247000	3848.82	Os02g0247000	Protein of unknown function DUF605 domain containing protein.
Os10g0405100	3847.87	OsRLCK299	Similar to serine/threonine-protein kinase NAK.
Os07g0238800	3847.7	Os07g0238800	Protein of unknown function DUF1723 domain containing protein.
Os02g0612300	3846.91	du3	Similar to Nuclear cap binding protein subunit 2 (20 kDa nuclear cap binding protein) (NCBP 20 kDa subunit) (CBP20).
Os04g0660600	3846.77	Os04g0660600	ATPase, V0 complex, subunit E domain containing protein.
Os12g0298600	3846.4	Os12g0298600	Histone H4 acetyltransferase, NuA4 complex, Eaf6 domain containing protein.
Os09g0363600	3846.14	OsWD40-171	WD40/YVTN repeat-like domain containing protein.
Os01g0341200	3844.79	Os01g0341200	Tubulin, conserved site domain containing protein.
Os01g0948100	3844.78	OsMUS81	Restriction endonuclease, type II-like, core domain containing protein.
Os04g0589900	3844.61	OsAHP1	Protein of unknown function DUF296 domain containing protein.
Os03g0802900	3843.6	OsbHLH089	Similar to MYC1.
Os09g0478500	3842.8	Os09g0478500	Similar to Protein kinase KIPK.
Os07g0227700	3842.38	Os07g0227700	EGF-like region, conserved site domain containing protein.
Os09g0539000	3842.29	Os09g0539000	Hypothetical conserved gene.
Os01g0751600	3842.18	THIS1	Class III lipase, Regulation of tillering, plant height, and spikelet fertility
Os09g0492700	3842.05	HMGR	Similar to 3-hydroxy-3-methylglutaryl coenzyme A reductase (EC 1.1.1.34) (Fragment).
Os01g0147300	3841.49	OsSTA4	Similar to membrane protein.
Os01g0652200	3841.41	Os01g0652200	Hypothetical protein.
Os04g0391000	3840.53	Os04g0391000	Similar to OSIGBa0132D06.6 protein.
Os02g0762200	3840.41	Os02g0762200	Zinc finger, CCHC-type domain containing protein.
Os02g0178800	3840.27	OsGL1-2	Glossy1(GL1) homolog, Cuticular wax biosynthesis, Drought resistance
Os02g0775200	3838.18	OsRFC3	Similar to Activator 1 36 kDa subunit (Replication factor C 36 kDa subunit) (A1 36 kDa subunit) (RF-C 36 kDa subunit) (RFC36) (Replication factor C subunit 5).
Os01g0849100	3838	OsRacGEF1	Small GTPase Rac/ROP guanine nucleotide exchange factor, Signal transduction
Os03g0654500	3837.19	Os03g0654500	Domain of unknown function DUF2215 domain containing protein.
Os03g0288800	3836.73	Os03g0288800	Cytochrome B561-related domain containing protein.
Os01g0620100	3836.5	OsWD40-19	WD40 domain containing protein, Cold tolerance
Os03g0811500	3836.5	Os03g0811500	Zinc finger, HIT-type domain containing protein.
Os07g0285200	3836.33	OsFbox363	Cyclin-like F-box domain containing protein.
Os01g0927500	3836.29	Os01g0927500	Serine/threonine protein kinase-related domain containing protein.
Os12g0242900	3835.63	Os12g0242900	DNA polymerase alpha, subunit B domain containing protein.
Os05g0563050	3835.23	Os05g0563050	Similar to predicted protein.
Os09g0261900	3834.58	Os09g0261900	Similar to cDNA clone:J023055B18, full insert sequence.
Os08g0379000	3834.56	Os08g0379000	RNA-processing protein, HAT helix domain containing protein.
Os05g0450600	3834.43	Os05g0450600	Uncharacterised protein family UPF0503 domain containing protein.
Os03g0699100	3833.95	OsWD40-83	WD40 repeat-like domain containing protein.
Os05g0585400	3833.53	Os05g0585400	Similar to Protein ABIL1.
Os03g0105700	3833.23	Os03g0105700	Protein of unknown function DUF296 domain containing protein.
Os03g0164300	3832.6	Os03g0164300	Conserved hypothetical protein.
Os12g0235300	3832.3	Os12g0235300	Conserved hypothetical protein.
Os02g0711100	3832.25	Os02g0711100	Pentatricopeptide repeat domain containing protein.
Os02g0194600	3831.78	Os02g0194600	Protein kinase, catalytic domain domain containing protein.
Os11g0131200	3831.56	Os11g0131200	Similar to Mpv17/PMP22 family protein, expressed.
Os03g0209500	3831.45	Os03g0209500	Zinc finger, DHHC-type domain containing protein.
Os03g0149200	3830.83	Os03g0149200	HR-like lesion-inducer family protein.
Os01g0721400	3830.63	Os01g0721400	NB-ARC domain containing protein.
Os07g0615400	3830.57	Os07g0615400	Similar to Oligouridylate binding protein.
Os04g0510700	3829.86	Os04g0510700	Similar to OSIGBa0157K09-H0214G12.12 protein.
Os07g0572300	3828.93	Os07g0572300	Protein of unknown function DUF868, plant family protein.
Os10g0575800	3828.65	Os10g0575800	Conserved hypothetical protein.
Os03g0831700	3828.38	Os03g0831700	Conserved hypothetical protein.
Os07g0164000	3827.99	WAF1	Small RNA methyltransferase, Small RNA stabilization, Regulation of shoot development
Os06g0130200	3827.88	Os06g0130200	Cell cycle regulated microtubule associated protein domain containing protein.
Os02g0757700	3826	OsFbox110	Cyclin-like F-box domain containing protein.
Os03g0165600	3825.49	Os03g0165600	Peptidase C19, ubiquitin carboxyl-terminal hydrolase 2 family protein.
Os07g0295000	3824.36	Os07g0295000	Mitochondrial carrier protein domain containing protein.
Os03g0606100	3824.36	Os03g0606100	Similar to predicted protein.
Os07g0574100	3824.03	Os07g0574100	Similar to receptor-kinase isolog.
Os12g0174000	3823.86	Os12g0174000	Conserved hypothetical protein.
Os12g0572300	3823.04	Os12g0572300	Similar to Pre-mRNA splicing factor (Fragment).
Os03g0764900	3822.93	OsDof15	DOF transcription factor, Regulation of primary root elongation, Control of ethylene biosynthesis, Regulation of cell proliferation in root meristem, Salt stress response, Regulation of panicle architecture, Modulation of cytokinin homeostasis
Os04g0683100	3822.78	Os04g0683100	Similar to Cleavage and polyadenylation specificity factor 5.
Os04g0520000	3822.52	Os04g0520000	S1, RNA binding domain containing protein.
Os11g0615200	3822.14	OsGIF1	SSXT family protein.
Os06g0565300	3822.12	Os06g0565300	Conserved hypothetical protein.
Os12g0161900	3822.11	Os12g0161900	Hypothetical conserved gene.
Os07g0517400	3819.91	Os07g0517400	IQ motif, EF-hand binding site domain containing protein.
Os01g0856600	3819.79	Os01g0856600	Nsp1-like, C-terminal family protein.
Os06g0683300	3819.59	Os6bglu25	Similar to Beta-glucosidase.
Os04g0579700	3819.47	Os04g0579700	Similar to Predicted protein.
Os05g0277200	3817.83	Os05g0277200	Conserved hypothetical protein.
Os11g0107700	3817.42	Os11g0107700	Similar to Leucine Rich Repeat family protein, expressed.
Os12g0443800	3817.3	OsFIGNL1	Hypothetical conserved gene.
Os01g0718300	3817.25	D61	Receptor serine/threonine kinase, Organ development through controlling cell division and elongation
Os12g0535900	3817.2	Os12g0535900	Plus-3 domain containing protein.
Os12g0456400	3817.14	Os12g0456400	Conserved hypothetical protein.
Os11g0311300	3817.07	Os11g0311300	Exoribonuclease domain containing protein.
Os04g0644200	3816.64	Os04g0644200	Similar to H0306F03.14 protein.
Os01g0101600	3815.76	Os01g0101600	Immunoglobulin-like fold domain containing protein.
Os01g0306800	3814.31	Os01g0306800	Conserved hypothetical protein.
Os12g0485400	3814.25	CycT1	Similar to Cyclin T1 (Fragment).
Os06g0219500	3814.24	Os06g0219500	Similar to 26.2 kDa heat shock protein, mitochondrial.
Os05g0102300	3813.42	Os05g0102300	HAT dimerisation domain containing protein.
Os05g0323100	3812.59	OsStr17	Rhodanese-like domain containing protein.
Os01g0836400	3812.34	Os01g0836400	Hypothetical conserved gene.
Os01g0509400	3812.05	OsCLE103	Conserved hypothetical protein.
Os06g0526800	3811.62	OsPP2C56	Probable protein phosphatase 2C 56.
Os02g0771800	3811.06	Os02g0771800	Similar to predicted protein.
Os03g0395600	3810.23	Os03g0395600	Conserved hypothetical protein.
Os10g0565600	3809.83	FRRP1	E3 ligases of H2Bub1, C3HC4-type RING finger protein, Transcriptional regulation of anther development, Regulaton of flowering time by affecting histone H2B monoubiquitination
Os07g0463100	3809.43	Os07g0463100	RNA polymerase subunit, RPB6/omega domain containing protein.
Os04g0672200	3808.58	Os04g0672200	Poly(ADP-ribose) polymerase, catalytic region domain containing protein.
Os06g0195900	3807.61	Os06g0195900	NOG, C-terminal domain containing protein.
Os01g0708700	3807.39	Os01g0708700	IQ calmodulin-binding region domain containing protein.
Os02g0188500	3806.65	OsSTA50	Ubiquitin domain containing protein.
Os12g0638600	3806.2	OsMed17_1	Mediator complex, subunit Med17 domain containing protein.
Os06g0574400	3806.18	Os06g0574400	Hypothetical conserved gene.
Os02g0511900	3805.37	Os02g0511900	Similar to DNA polymerase.
Os06g0112200	3805.02	OsMTN	Purine and other phosphorylases, family 1 protein.
Os03g0122300	3804.96	FLS	Flavanone 3-hydroxylase, Positive regulation of flavonoid biosynthesis, Resistance to brown planthopper (BPH)
Os05g0498300	3804.58	OsMSH5	DNA mismatch repair protein MutS, core domain containing protein.
Os03g0219100	3804	Os03g0219100	Cellular retinaldehyde-binding/triple function, C-terminal domain containing protein.
Os07g0662600	3803.87	Os07g0662600	RNA recognition motif, RNP-1 domain containing protein.
Os06g0271500	3803.49	Os06g0271500	Transposon, En/Spm-like domain containing protein.
Os05g0482600	3803.19	Os05g0482600	WD40 repeat-like domain containing protein.
Os09g0510700	3801.74	Os09g0510700	Similar to GCN4-complementing protein homolog.
Os10g0506800	3801.71	OsSET39	SET domain containing protein.
Os07g0586900	3801.09	OsSHR1	SHR transcription factor, Formation of root endodermis and leaf stomata, Regulation of the number of cortex cell layers in the root
Os06g0612200	3801.08	Os06g0612200	RNA polymerase Rpb1, domain 5 containing protein.
Os03g0396900	3800.11	Os03g0396900	Hypothetical conserved gene.
Os03g0851400	3800.07	Os03g0851400	Hypothetical conserved gene.
Os07g0596300	3799.25	BUI1	Actin-binding FH2 domain containing protein.
Os07g0492100	3798.35	Os07g0492100	DNA helicase, UvrD/REP type domain containing protein.
Os03g0137800	3798.12	OsiICK5	Cyclin-dependent kinase inhibitor family protein.
Os01g0630300	3797.68	Os01g0630300	Helix-loop-helix DNA-binding domain containing protein.
Os01g0771900	3797.5	Os01g0771900	Similar to Exo-beta-glucanase.
Os03g0302900	3797.44	SSD1	Conserved hypothetical protein.
Os03g0264800	3797.42	Os03g0264800	Similar to ATPase, AAA family protein, expressed.
Os01g0222300	3797.1	Os01g0222300	Conserved hypothetical protein.
Os10g0402200	3796.07	ORC3	Origin recognition complex subunit 3, Lateral root development
Os02g0528500	3794.52	Os02g0528500	Nucleic acid-binding, OB-fold domain containing protein.
Os01g0180700	3793.91	Os01g0180700	Hypothetical conserved gene.
Os09g0362900	3793.87	OsSET35	SET domain containing protein.
Os01g0607400	3793.84	OsWD40-17	LEUNIG-like (LUGL) transcriptional regulator, Regulation of floral organ development
Os01g0205900	3793.83	prx2	Similar to Class III peroxidase GvPx2b (Fragment).
Os08g0477900	3793.6	OsbHLH042	Helix-loop-helix DNA-binding domain containing protein.
Os05g0177000	3793.58	OsFbox252	Cyclin-like F-box domain containing protein.
Os04g0278200	3793.43	Os04g0278200	Hypothetical conserved gene.
Os12g0516900	3793.19	OsFbox657	Cyclin-like F-box domain containing protein.
Os10g0117800	3791.58	Os10g0117800	Guanine nucleotide binding protein (G-protein), alpha subunit family protein.
Os01g0612700	3791.35	LOL2	Zinc finger, LSD1-type domain containing protein.
Os07g0178600	3791.35	HSFA2B	Similar to Heat shock transcription factor 29 (Fragment).
Os03g0110400	3790.97	Os03g0110400	Similar to nuclear matrix protein-related.
Os08g0410266	3790.77	OsFbox444	Protein of unknown function DUF295 domain containing protein.
Os01g0194300	3790.66	NH1	Ankyrin-repeat protein, Herbivore-induced defense response, Blast disease resistance
Os02g0644466	3790.63	Os02g0644466	Hypothetical gene.
Os04g0602800	3789.82	Os04g0602800	Similar to Yarrowia lipolytica chromosome D of strain CLIB99 of Yarrowia lipolytica.
Os02g0541300	3789.28	Os02g0541300	Hypothetical conserved gene.
Os12g0293100	3788.99	OsTERT	Similar to Telomerase reverse transcriptase.
Os01g0226200	3787.84	Os01g0226200	Conserved hypothetical protein.
Os09g0293500	3787.2	BRL1	BR receptor kinase, Brassinosteroid (BR) perception in the root
Os03g0710100	3786.75	Os03g0710100	Similar to Protein kinase domain containing protein, expressed.
Os03g0778000	3785.75	Os03g0778000	Calmodulin binding protein-like family protein.
Os11g0247400	3785.5	Os11g0247400	Haemolysin A domain containing protein.
Os01g0310500	3784.92	OsRLCK31	Protein kinase, catalytic domain domain containing protein.
Os03g0213500	3784.46	Os03g0213500	Conserved hypothetical protein.
Os07g0409500	3784.44	OSK21	BTB/POZ fold domain containing protein.
Os02g0184100	3784.08	Os02g0184100	Conserved hypothetical protein.
Os05g0122600	3784.05	Os05g0122600	Prefoldin domain containing protein.
Os08g0493900	3783.98	OsWD40-161	WD40 repeat-like domain containing protein.
Os04g0467300	3781.96	Os04g0467300	Similar to OSIGBa0115M15.10 protein.
Os08g0491000	3781.89	Os08g0491000	Hypothetical conserved gene.
Os05g0413000	3781.67	Os05g0413000	Mitochodrial transcription termination factor-related family protein.
Os01g0130900	3781.19	Os01g0130900	Conserved hypothetical protein.
Os04g0252200	3781.12	Os04g0252200	Similar to CPSF160; nucleic acid binding.
Os04g0437300	3780.7	OsPUB38	Zinc finger, RING/FYVE/PHD-type domain containing protein.
Os01g0684800	3780.56	Os01g0684800	Protein prenyltransferase, alpha subunit domain containing protein.
Os08g0485700	3780.32	Os08g0485700	Methyl-CpG DNA binding domain containing protein.
Os02g0543900	3780.14	Os02g0543900	Similar to OSIGBa0159H11-OSIGBa0137A07.4 protein.
Os04g0486800	3779.77	OsDBH	Similar to predicted protein.
Os11g0639600	3778.37	Os11g0639600	NB-ARC domain containing protein.
Os10g0410700	3778.02	OsSET38	Similar to SET domain protein 123.
Os03g0646100	3776.32	FtsZ2-1	Similar to Plastid division protein ftsZ1 precursor.
Os04g0692000	3775.6	Os04g0692000	Protein of unknown function DUF6, transmembrane domain containing protein.
Os06g0610500	3774.66	OsMLO7	Similar to Mlo family protein.
Os01g0265900	3774.26	Os01g0265900	Similar to translin family protein.
Os02g0258250	3772.87	Os02g0258250	Hypothetical conserved gene.
Os05g0564200	3772.8	OsC3H38	U2 snRNP auxiliary factor, small subunit.
Os01g0101800	3771.91	Os01g0101800	Conserved hypothetical protein.
Os09g0347800	3771.79	OsHAG704	Histone acetyltransferase type B, catalytic subunit domain containing protein.
Os02g0770700	3771.79	Os02g0770700	Peptidase C50, separase domain containing protein.
Os03g0119500	3771.76	CRR1	Callose synthase, Ovary expansion by affecting vascular cell patterning
Os09g0427300	3771.56	Os09g0427300	Similar to amino acid carrier.
Os06g0489200	3770.93	Os06g0489200	Protein of unknown function DUF1604 domain containing protein.
Os10g0203600	3770.71	Os10g0203600	DNA-binding SAP domain containing protein.
Os01g0837500	3769.32	OsRuvBL1a	Similar to Ruvbl1 protein.
Os02g0503400	3769.29	OsRPL35	Similar to 60S ribosomal protein L35.
Os09g0495500	3769.15	Os09g0495500	Conserved hypothetical protein.
Os06g0158900	3768.78	OsABCC15	Similar to Multidrug-resistance associated protein 3.
Os12g0548100	3768.56	Os12g0548100	Similar to G14587-6 protein (Fragment).
Os01g0616400	3768.19	OsC3H8	Similar to Floral homeotic protein HUA1.
Os06g0134700	3768.03	Os06g0134700	Protein kinase, core domain containing protein.
Os08g0462700	3767.41	OsBRXL1	A member of the plant specific Brevis Radix (BRX) family, Regulation of shoot gravitropism and rice tiller angle
Os02g0574800	3767.33	Os02g0574800	Ethylene insensitive 3 domain containing protein.
Os10g0347000	3766.98	Os10g0347000	X8 domain containing protein.
Os08g0491200	3766.84	Os08g0491200	Serine/threonine protein kinase domain containing protein.
Os04g0621500	3766.56	Os04g0621500	Disease resistance protein domain containing protein.
Os05g0454200	3766.45	BGL	Guanine nucleotide exchange factors for Rop, Activation of small cuticular papillae development on leaf epidermis
Os03g0304400	3766.45	Os03g0304400	Zinc finger, RING/FYVE/PHD-type domain containing protein.
Os01g0241100	3765.98	Os01g0241100	Conserved hypothetical protein.
Os03g0597200	3765.98	YSA	Pentatricopeptide repeat protein, Chloroplast development
Os03g0313100	3765.18	AP2/EREBP086	Similar to ANT-like protein.
Os04g0643800	3765.02	Os04g0643800	Similar to H0306F03.11 protein.
Os07g0477500	3764.46	Os07g0477500	Histone deacetylation protein Rxt3 domain containing protein.
Os02g0592300	3763.9	OsPMS1	Similar to predicted protein.
Os02g0536400	3763.68	Os02g0536400	Nucleotide-binding, alpha-beta plait domain containing protein.
Os08g0323600	3762.87	Os08g0323600	Hypothetical conserved gene.
Os03g0255000	3762.56	Os03g0255000	FAR1 DNA binding domain domain containing protein.
Os04g0605500	3762.45	ACA11	P-type IIB Ca(2+) ATPase, Stress tolerance
Os05g0172500	3760.81	OsFbox250	Cyclin-like F-box domain containing protein.
Os09g0103800	3760.5	OsFKBP59	Peptidyl-prolyl cis-trans isomerase, FKBP-type, domain domain containing protein.
Os02g0158400	3760.12	Os02g0158400	ssDNA-binding transcriptional regulator family protein.
Os01g0759900	3760.1	Os01g0759900	Similar to Permease 1.
Os05g0374600	3759.53	OsDjC49	Heat shock protein DnaJ, N-terminal domain containing protein.
Os02g0232100	3759.14	HEI10	Zinc finger, RING/FYVE/PHD-type domain containing protein.
Os06g0130400	3759.01	SSG6	ACC synthase, Protein homologous to aminotransferase, Ethylene biosynthesis, Control of starch grain size in rice endosperm
Os01g0246500	3758.32	Os01g0246500	Similar to Minus dominance protein.
Os03g0391000	3757.81	OsATG4a	Similar to Cysteine protease ATG4A.
Os08g0547500	3757.52	Os08g0547500	Kinesin, motor domain domain containing protein.
Os02g0161200	3757.17	OsC3H13	Zinc finger, CCCH-type domain containing protein.
Os06g0693300	3756.96	RPA2C	Replication protein A2c, Reguration of meiotic crossover
Os03g0750700	3756.75	OsSTRL3	Six-bladed beta-propeller, TolB-like domain containing protein.
Os02g0141100	3756.07	OsARF5	Similar to Auxin response factor 5.
Os01g0602800	3756.06	OsRLCK42	Serine/threonine protein kinase-related domain containing protein.
Os12g0416800	3755.82	Os12g0416800	Conserved hypothetical protein.
Os03g0339100	3754.26	OsWD40-70	Similar to PRL1 protein.
Os06g0529800	3753.39	Os06g0529800	Zinc finger, PHD-type domain containing protein.
Os01g0846500	3753.22	OsNTP3	Hypothetical conserved gene.
Os01g0678700	3752.81	Orysa	DP protein.
Os03g0740700	3752.67	Os03g0740700	Protein similar to CwfJ, C-terminal 2 domain containing protein.
Os06g0326900	3752.38	Os06g0326900	Protein of unknown function DUF296 domain containing protein.
Os05g0355200	3751.49	Os05g0355200	Pentatricopeptide repeat domain containing protein.
Os02g0158800	3751.17	Os02g0158800	Protein of unknown function DUF246, plant family protein.
Os01g0172100	3750.96	OsPPT3	Similar to Triose phosphate/phosphate translocator, non-green plastid, chloroplast precursor (CTPT).
Os09g0482100	3750.78	OsHSP82	Similar to Heat shock protein 82.
Os08g0177300	3750.57	Os08g0177300	HSA domain containing protein.
Os04g0440100	3750.56	UPF3	Similar to H0525C06.10 protein.
Os07g0242050	3750.25	Os07g0242050	Non-protein coding transcript.
Os01g0136600	3749.59	Os01g0136600	Conserved hypothetical protein.
Os01g0817800	3748.96	Os01g0817800	WD40 repeat-like domain containing protein.
Os10g0324900	3747.65	OsLHP1	Homolog of Arabidopsis LHP1
Os08g0428800	3747.64	Os08g0428800	Similar to High mobility group I/Y-2.
Os01g0663500	3747.48	Os01g0663500	Transcriptional coactivator/pterin dehydratase family protein.
Os10g0462800	3747.44	WSL3	Component of the plastid-encoded plastid RNA polymerase (PEP), peripheral subunit of PEP complex, OsPAP1/OspTAC3, Early chloroplast development
Os03g0619800	3747.34	Os03g0619800	Transcriptional factor B3 domain containing protein.
Os01g0141900	3747.3	Os01g0141900	Conserved hypothetical protein.
Os01g0592900	3746.95	Os01g0592900	Similar to regulator of telomere elongation helicase 1.
Os06g0224650	3746.77	Os06g0224650	Mitochodrial transcription termination factor-related family protein.
Os01g0147250	3746.33	Os01g0147250	Hypothetical gene.
Os09g0248200	3746.27	Os09g0248200	Similar to ABI3-interacting protein 2.
Os04g0433800	3746.12	OsRecQl4	Similar to RECQ4A; ATP binding / ATP-dependent helicase/ helicase/ nucleic acid binding.
Os12g0279100	3744.77	JMJ702	Transcription factor jumonji domain containing protein.
Os03g0559900	3744.33	Os03g0559900	Conserved hypothetical protein.
Os07g0642800	3744.16	Os07g0642800	Similar to plectin-related.
Os01g0635400	3743.61	OsWD40-20	Similar to mRNA-associated protein mrnp 41 (Rae1 protein homolog).
Os01g0159400	3743.59	Os01g0159400	Similar to Acyl-coenzyme A oxidase 4, peroxisomal (EC 1.3.3.6) (AOX 4) (Short- chain acyl-CoA oxidase) (SAOX) (AtCX4) (G6p) (AtG6).
Os03g0604600	3743.53	Os03g0604600	Hypothetical conserved gene.
Os06g0305200	3743.19	Os06g0305200	Nucleoporin, non-repetitive/WGA-negative domain containing protein.
Os08g0137200	3741.59	Os08g0137200	Actin/actin-like family protein.
Os08g0508100	3741.08	Os08g0508100	Conserved hypothetical protein.
Os04g0671900	3741.05	OsARF12	Transcription factor, Regulator for phosphate homeostasis
Os05g0554800	3740.84	Os05g0554800	Conserved hypothetical protein.
Os04g0682050	3740.75	Os04g0682050	Similar to H0403D02.15 protein.
Os12g0188900	3740.59	Os12g0188900	Exonuclease domain containing protein.
Os12g0116600	3740.51	OsWRKY95	Similar to Transcription factor (Fragment).
Os08g0502600	3740.39	Os08g0502600	EF hand domain containing protein.
Os02g0198200	3740.27	Os02g0198200	EF-Hand type domain containing protein.
Os07g0695100	3740.02	Hd2	Pseudo response regulator, Heading date, Long-day repression
Os07g0586500	3739.98	Os07g0586500	Similar to predicted protein.
Os02g0558600	3739.86	Os02g0558600	Conserved hypothetical protein.
Os11g0303500	3738.98	Os11g0303500	Nucleotide-binding, alpha-beta plait domain containing protein.
Os08g0220600	3738.97	OsVIL4	Fibronectin, type III domain containing protein.
Os01g0636400	3738.93	Os01g0636400	Alpha/beta hydrolase family protein.
Os09g0442700	3738.43	OsDDM1a	Chromatin remodeling factor, Genome-wide DNA methylation
Os09g0279600	3738.09	OsTOP6B	Similar to Topoisomerase 6 subunit B.
Os04g0609100	3737.99	Os04g0609100	Similar to H0702G05.5 protein.
Os01g0225200	3737.81	Os01g0225200	Similar to predicted protein.
Os05g0109600	3736.96	Os05g0109600	RNA binding protein PufA.
Os02g0284500	3736.93	Os02g0284500	FAR1 DNA binding domain domain containing protein.
Os03g0744300	3736.81	Os03g0744300	Protein kinase, core domain containing protein.
Os03g0162650	3736.79	Os03g0162650	Similar to fatty acid elongase.
Os01g0374900	3736.58	Os01g0374900	Zinc finger, RING/FYVE/PHD-type domain containing protein.
Os02g0739900	3735.61	Os02g0739900	Similar to microtubule-associated protein TORTIFOLIA1.
Os04g0252400	3735.2	Os04g0252400	Similar to SNARE-interacting protein KEULE.
Os01g0581900	3734.65	Os01g0581900	Conserved hypothetical protein.
Os02g0128300	3734.56	Os02g0128300	ENTH/VHS domain containing protein.
Os01g0526100	3734.27	Os01g0526100	Similar to splicing factor 45.
Os04g0642100	3733.8	Os04g0642100	Microtubule-associated protein EB1.
Os02g0656300	3732.8	APC8	Similar to Anaphase-promoting complex subunit 8-like protein.
Os05g0361700	3732.55	OsERF061	Similar to EREBP-2 protein (Fragment).
Os03g0165400	3732.26	OsBgal1	Similar to Relative to SR12 protein (Fragment).
Os02g0102700	3731.88	Os02g0102700	Similar to AGL157Cp.
Os10g0117000	3731.77	OsXTH27	Similar to predicted protein.
Os07g0598500	3731.6	Os07g0598500	Pentatricopeptide repeat domain containing protein.
Os08g0420600	3731.18	Os08g0420600	Similar to Permease 1.
Os03g0650900	3730.47	OsNLA2	Ortholog of Arabidopsis NLA (AtNLA), RING-type E3 ubiquitin-ligase
Os08g0113200	3729.67	BIP113	RNA-processing protein, HAT helix domain containing protein.
Os07g0112400	3729.57	Os07g0112400	3&apos;-5&apos; exonuclease domain containing protein.
Os12g0154400	3729.24	Os12g0154400	t-snare domain containing protein.
Os03g0753500	3729.2	Os03g0753500	Protein of unknown function DUF1618 domain containing protein.
Os07g0517300	3729.16	Os07g0517300	Protein of unknown function DUF1032 family protein.
Os07g0162300	3728.94	Os07g0162300	Similar to RIO kinase.
Os05g0255800	3728.55	Os05g0255800	Domain of unknown function DUF632 domain containing protein.
Os02g0147300	3728.14	Os02g0147300	Hypothetical conserved gene.
Os06g0332900	3727.3	Os06g0332900	Similar to Zn-finger, RanBP-type, containing protein.
Os04g0650700	3727.19	OsASNase2	Similar to OSIGBa0113E10.3 protein.
Os05g0158200	3726.98	Os05g0158200	Peptidase, trypsin-like serine and cysteine domain containing protein.
Os04g0649200	3726.82	Os04g0649200	Similar to H0212B02.1 protein.
Os09g0560450	3726.6	Os09g0560450	Similar to Regulator of chromosome condensation/beta-lactamase-inhibitor protein II.
Os04g0662800	3726.49	Os04g0662800	Regulator of chromosome condensation, RCC1 domain containing protein.
Os01g0830200	3726.41	OsRFP	Zinc finger, RING/FYVE/PHD-type domain containing protein.
Os02g0580400	3726.24	Os02g0580400	Dynein light chain, type 1 family protein.
Os04g0434700	3725.55	Os04g0434700	Non-protein coding transcript.
Os06g0158700	3725.1	Os06g0158700	Glyoxalase/bleomycin resistance protein/dioxygenase domain containing protein.
Os03g0756700	3724.62	Os03g0756700	Hypothetical conserved gene.
Os07g0434500	3723.58	Os07g0434500	Similar to chromatin remodeling complex subunit.
Os02g0468500	3723.29	Os02g0468500	Pentatricopeptide repeat domain containing protein.
Os06g0267500	3723.27	Os06g0267500	Similar to NAM1 protein (Fragment).
Os10g0561600	3722.44	Os10g0561600	Hypothetical conserved gene.
Os11g0207000	3721.88	OsSEU	LIM binding protein domain containing protein.
Os06g0663100	3721.61	Os06g0663100	Similar to Pseudouridylate synthase.
Os06g0244700	3721.54	Os06g0244700	Similar to microtubule-associated protein TORTIFOLIA1.
Os05g0154800	3721.52	Os05g0154800	Similar to U1snRNP-specific protein, U1A.
Os02g0830700	3721.11	Os02g0830700	Leucine-rich repeat, N-terminal domain containing protein.
Os11g0616300	3721.07	OsREM6.4	Remorin, C-terminal region domain containing protein.
Os04g0574200	3720.49	OsFLA1	FAS1 domain domain containing protein.
Os08g0118100	3720.44	Os08g0118100	Similar to F5O11.14 (ACR8).
Os08g0532400	3720.24	OsMFS4	Similar to AT.I.24-7 protein.
Os04g0577800	3719.35	Os04g0577800	Uncharacterised protein family UPF0136, Transmembrane domain containing protein.
Os04g0321600	3719.06	Osspt16	Peptidase M24 family protein.
Os01g0958000	3718.99	CDKC	Similar to Cell division control protein 2 homolog 2 (EC 2.7.1.37) (Fragment).
Os01g0711100	3718.76	Os01g0711100	Similar to Mitochondrial processing peptidase beta subunit.
Os01g0301000	3718.66	Os01g0301000	Pentatricopeptide repeat domain containing protein.
Os11g0202000	3718.51	OsFbox583	F-box domain, cyclin-like domain containing protein.
Os08g0163100	3718.43	Os08g0163100	Nuf2 family protein.
Os04g0607150	3718.07	Os04g0607150	Similar to OSIGBa0113I13.10 protein.
Os02g0146400	3717.59	Os02g0146400	Core splicing factor, Spliceosomal protein
Os01g0144340	3717.2	Os01g0144340	Similar to Actin-related protein 5.
Os05g0524100	3716.86	Os05g0524100	Conserved hypothetical protein.
Os03g0441000	3716.61	Os03g0441000	Similar to Transcription initiation factor TFIID component TAF4 family protein, expressed.
Os02g0137500	3716.6	OsHAC703	Similar to histone acetyltransferase.
Os08g0314800	3716.29	Cen8.t01003	Similar to Poly(A)-binding protein.
Os06g0632700	3716.21	Os06g0632700	MULE transposase, conserved domain domain containing protein.
Os05g0497200	3715.77	ERF130	AP2/ERF (APETALA2/ethylene-responsive factor) protein, Regulation of spikelet meristem determinancy and floral organ identity
Os07g0107800	3715.43	Os07g0107800	Phytosulfokine (PSK) receptor-like protein
Os07g0688100	3714.58	Os07g0688100	Pentatricopeptide repeat domain containing protein.
Os06g0687500	3714.55	Os06g0687500	Nucleotide-binding, alpha-beta plait domain containing protein.
Os04g0669475	3713.79	Os04g0669475	Conserved hypothetical protein.
Os03g0704400	3713.51	Os03g0704400	Serine/threonine protein kinase domain containing protein.
Os11g0170200	3713.09	Os11g0170200	Protein of unknown function DUF869, plant family protein.
Os01g0530300	3713.05	Os01g0530300	SANT associated domain containing protein.
Os03g0703300	3712.66	Os03g0703300	Calponin-like actin-binding domain containing protein.
Os04g0671800	3711.46	OsC3H32	Zinc finger, CCCH-type domain containing protein.
Os03g0594700	3710.46	Os03g0594700	Conserved hypothetical protein.
Os09g0473300	3710.41	Os09g0473300	Similar to Methylcytosine binding domain protein.
Os09g0530600	3710.15	Os09g0530600	Zinc finger, CCCH-type domain containing protein.
Os02g0795000	3709.42	Os02g0795000	Peptidase C19, ubiquitin carboxyl-terminal hydrolase 2 family protein.
Os01g0138600	3709.21	Os01g0138600	phosphotransferase system, PEP-utilising enzyme, N-terminal domain containing protein.
Os02g0730800	3706.61	Os02g0730800	Nucleotide-binding, alpha-beta plait domain containing protein.
Os07g0669500	3706.5	FZP	ERF transcription factor, Mediation of the transition from spikelet to floret meristem, Determination of panicle branching and spikelet formation
Os01g0924900	3706.35	BIP112	GTP-binding signal recognition particle SRP54, G-domain containing protein.
Os03g0374400	3706.11	Os03g0374400	SNARE associated Golgi protein domain containing protein.
Os11g0302800	3705.84	Os11g0302800	Protein of unknown function DUF724 family protein.
Os01g0878700	3705.74	OsAAP10D	Amino acid transporter, Regulation of grain protein content and nutritional quality
Os04g0203450	3704.62	Os04g0203450	Hypothetical protein.
Os04g0692750	3703.73	ENL1	SNF2 family chromatin-remodeling helicase, Syncytial endosperm development
Os03g0210800	3703.55	OsNTP5	Similar to Nucleotidyltransferase domain containing protein, expressed.
Os07g0406800	3703.38	Os07g0406800	DNA primase, large subunit, eukaryotic domain containing protein.
Os04g0395100	3703.04	Os04g0395100	Protein of unknown function DUF26 domain containing protein.
Os08g0304900	3702.42	BIP126	Similar to AtMMH-1 protein (F6D8.28 protein).
Os03g0293400	3701.02	Os03g0293400	Similar to basic helix-loop-helix family protein.
Os04g0486500	3700.67	MAD2	Similar to Mitotic spindle checkpoint protein MAD2.
Os05g0453300	3700.6	Os05g0453300	Conserved hypothetical protein.
Os01g0916300	3698.79	Os01g0916300	Similar to PQBP-1 protein (Nuclear protein containing a WW domain) (Npw38) (JM26 protein).
Os10g0464100	3698.45	OsWD40-176	WD40 repeat-like domain containing protein.
Os03g0684100	3698.11	Os03g0684100	Armadillo-like helical domain containing protein.
Os01g0205700	3697.71	GSK1	Similar to Shaggy-like kinase (Fragment).
Os02g0550000	3697.16	Os02g0550000	Conserved hypothetical protein.
Os01g0772000	3697.09	OsDRB4	Similar to Double-stranded RNA-binding protein 1.
Os04g0665700	3696.4	OsC3H31	K Homology, type 1, subgroup domain containing protein.
Os09g0516300	3696.25	OsRRMh	Spen (Split ends)-like protein, Vegetative to reproductive transition
Os09g0421200	3695.77	Os09g0421200	Conserved hypothetical protein.
Os12g0580950	3695.25	Os12g0580950	Hypothetical protein.
Os10g0437200	3692.76	Os10g0437200	Similar to Nucleolar protein-like.
Os10g0563550	3692.69	Os10g0563550	Similar to Protein kinase domain containing protein, expressed.
Os03g0240400	3692.65	Os03g0240400	Conserved hypothetical protein.
Os05g0412800	3692.26	OsGSTU16	Similar to Glutathione S-transferase GST 41 (EC 2.5.1.18).
Os07g0508000	3692.23	Os07g0508000	Similar to ADR224Wp.
Os03g0809400	3691.36	Os03g0809400	Hypothetical conserved gene.
Os07g0693900	3690.96	Os07g0693900	HEAT domain containing protein.
Os04g0692900	3690.65	Os04g0692900	WIYLD domain domain containing protein.
Os08g0487000	3689.31	Os08g0487000	Hypothetical conserved gene.
Os06g0355800	3688.82	Os06g0355800	Hypothetical protein.
Os11g0302500	3688.39	Os11g0302500	Similar to cycloeucalenol cycloisomerase.
Os07g0150100	3688.31	OsOSCA3.1	Protein of unknown function DUF221 domain containing protein.
Os03g0209800	3687.86	Spin6.3	RhoGAP domain containing protein.
Os09g0479900	3687.33	OsSub58	Similar to Subtilisin-like protease.
Os09g0297400	3686.91	OsPPT1	Similar to Phosphate/phosphoenolpyruvate translocator.
Os01g0206200	3686.82	Os01g0206200	Conserved hypothetical protein.
Os09g0482600	3686.31	OsHsp90	Similar to Heat shock protein 81-3.
Os04g0405800	3685.88	Os04g0405800	Similar to OSIGBa0142C11.1 protein.
Os03g0152900	3685.84	Os03g0152900	Similar to predicted protein.
Os03g0783000	3685.61	Os03g0783000	Similar to Actin-related protein 7.
Os08g0506400	3685.3	OsRLCK257	Serine/threonine protein kinase domain containing protein.
Os03g0800800	3684.64	Os03g0800800	Forkhead-associated domain containing protein.
Os06g0103400	3684.05	Os06g0103400	Nucleic acid-binding, OB-fold domain containing protein.
Os02g0165500	3683.86	Os02g0165500	Conserved hypothetical protein.
Os09g0527700	3683.75	OsIAA26	Similar to Auxin-induced protein IAA4.
Os02g0281150	3682.66	Os02g0281150	Similar to Leucine Rich Repeat family protein.
Os05g0512400	3682.57	Os05g0512400	IQ motif, EF-hand binding site domain containing protein.
Os07g0120900	3682.33	Os07g0120900	Protein of unknown function DUF1719, Oryza sativa family protein.
Os01g0503400	3681.63	OsNRAMP6	Similar to (Rice Genome Annotation Project) metal transporter Nramp6.
Os06g0556300	3681.3	OsFbox313	Cyclin-like F-box domain containing protein.
Os09g0536200	3680.84	Os09g0536200	Similar to ARO1-like protein 3.
Os02g0204300	3680.7	OsCYP95	Similar to Fgenesh protein 41.
Os06g0472700	3680.64	Os06g0472700	Conserved hypothetical protein.
Os01g0814800	3680.18	Os01g0814800	Putative S-sulfocysteine synthase, Chloroplast development at the early seedling
Os09g0570900	3679.92	Os09g0570900	Amino acid-binding ACT domain containing protein.
Os01g0858500	3678.03	Os01g0858500	Similar to Transcription initiation factor TFIID subunit 12 (Transcription initiation factor TFIID 20/15 kDa subunits) (TAFII-20/TAFII-15) (TAFII20/TAFII15).
Os05g0513800	3677.9	OsRAC2	Small GTP-binding protein OsRac2.
Os06g0245600	3677.26	RPL1	Similar to cDNA clone:J023144O06, full insert sequence.
Os02g0658500	3677.1	Os_F0751	Similar to Leucine Rich Repeat family protein.
Os08g0234400	3676.79	Os08g0234400	Hypothetical gene.
Os05g0557200	3676.09	Os05g0557200	Armadillo-type fold domain containing protein.
Os05g0162200	3675.93	Os05g0162200	Conserved hypothetical protein.
Os07g0499800	3675.18	OsRFP	Ubiquitin-protein ligase E3 MDM2 domain containing protein.
Os01g0812100	3675	Os01g0812100	Similar to NHL25.
Os01g0175400	3674.83	Os01g0175400	Ankyrin repeat containing protein.
Os07g0170900	3674.68	Os07g0170900	Conserved hypothetical protein.
Os07g0195200	3674.26	Os07g0195200	Similar to ZG10 (Fragment).
Os07g0598300	3674.03	Os07g0598300	Hypothetical conserved gene.
Os12g0138166	3673.17	Os12g0138166	Similar to GRAS family transcription factor containing protein.
Os04g0675800	3673.13	OsFbox238	Similar to H0103C06.10 protein.
Os02g0187200	3673.02	Os02g0187200	Exostosin-like family protein.
Os02g0716500	3672.75	OsFAD2	Delta12-fatty acid desaturase
Os01g0765000	3672.1	ST2	Putative dCMP deaminase, Chloroplast development
Os01g0391500	3671.95	Os01g0391500	Hypothetical conserved gene.
Os01g0914000	3671.95	Os01g0914000	Conserved hypothetical protein.
Os09g0123200	3671.29	OsFCA	FCA-like protein, FCA gamma protein, Flowering time related protein involved in autonomous flowering pathway
Os02g0250300	3670.51	GTE4	Bromodomain containing protein.
Os11g0311100	3670.47	Os11g0311100	Similar to Pantothenate kinase family protein.
Os06g0709400	3670.47	Os06g0709400	Conserved hypothetical protein.
Os05g0490700	3670.05	OsSET22	Similar to SET domain protein SDG111.
Os09g0480300	3669.34	Os09g0480300	Similar to cDNA clone:J033054O21, full insert sequence.
Os09g0104300	3669.21	Os09g0104300	Protein of unknown function DUF1168 family protein.
Os02g0699700	3668.14	Os02g0699700	Similar to DNA topoisomerase II.
Os01g0852900	3667.71	Os01g0852900	Pentatricopeptide repeat domain containing protein.
Os01g0275600	3667.05	OsAGO4a	Similar to Argonaute 4 protein.
Os08g0327100	3666.81	OsGAUT4	Galacturonosyltransferase, Pectin biosynthesis
Os12g0158300	3666.76	OsOFP19	Protein of unknown function DUF623, plant domain containing protein.
Os02g0738400	3666.29	OHK5	Similar to Histidine kinase.
Os01g0719000	3665.95	Os01g0719000	Protein of unknown function DUF581 family protein.
Os10g0343000	3665.7	Os10g0343000	Conserved hypothetical protein.
Os06g0675200	3665.57	Os06g0675200	Regulation of grain length
Os01g0147700	3665.37	Os01g0147700	Region of unknown function XH domain containing protein.
Os04g0488100	3664.87	OsRad21-2	Rad21/Rec8 like protein, C-terminal domain containing protein.
Os07g0637200	3664.75	Os07g0637200	Protein of unknown function DUF537 family protein.
Os12g0528000	3663.82	Os12g0528000	Conserved hypothetical protein.
Os07g0139500	3663.54	BIP133	Conserved hypothetical protein.
Os07g0466200	3663.54	Os07g0466200	Hypothetical conserved gene.
Os09g0280600	3663.53	MND1	Meiotic nuclear division protein 1 domain containing protein.
Os10g0207400	3662.48	Os10g0207400	Conserved hypothetical protein.
Os05g0122700	3661.9	OsRCI2-7	Similar to Low-temperature induced protein lt101.2.
Os03g0249300	3661.43	Os03g0249300	Nucleotide-sensitive chloride conductance regulator family protein.
Os02g0595400	3660.65	Os02g0595400	Conserved hypothetical protein.
Os11g0173600	3660.41	Os11g0173600	Non-protein coding transcript.
Os01g0286600	3660.08	PPX	Similar to Plastidal protoporphyrinogen oxidase.
Os04g0628400	3660.05	Os04g0628400	Zinc finger, BED-type predicted domain containing protein.
Os05g0133900	3659.92	OsDRM3	Similar to Shaggy-related protein kinase eta (EC 2.7.1.-) (ASK-eta) (BRASSINOSTEROID-INSENSITIVE 2) (ULTRACURVATA1).
Os09g0482400	3659.32	OsHsp80.2	Similar to Heat shock protein 81-3.
Os07g0110400	3659.21	Os07g0110400	Similar to EMB2773 (EMBRYO DEFECTIVE 2773); binding / protein binding / zinc ion binding.
Os11g0114150	3658.77	Os11g0114150	Protein of unknown function DUF641, plant domain containing protein.
Os08g0233400	3658.53	Os08g0233400	Ankyrin repeat domain containing protein.
Os04g0304750	3658.38	Os04g0304750	Hypothetical protein.
Os04g0385600	3657.76	Os_F0796	Tetratricopeptide-like helical domain containing protein.
Os07g0193600	3657.28	Os07g0193600	Similar to Aminoacyl-tRNA synthetase.
Os08g0159900	3657.2	PRP5	DEAD-box RNA helicase, Pre-mRNA splicing under cold stress
Os08g0383700	3657.05	Os08g0383700	Similar to Repressor protein.
Os04g0382100	3656.64	OsSWIB	SWIB/MDM2 domain containing protein.
Os03g0130800	3655.79	Os03g0130800	Bromodomain containing protein.
Os04g0635900	3654.13	MRE11	DNA repair exonuclease family protein.
Os08g0504000	3653.85	Os08g0504000	Similar to WIP5 protein.
Os06g0158200	3653.6	Os06g0158200	Sulfotransferase domain containing protein.
Os01g0928300	3653.55	Os01g0928300	Prefoldin domain containing protein.
Os03g0244600	3653.37	OsLAX2	Similar to AUX1-like protein.
Os10g0559650	3652.81	Os10g0559650	Hypothetical protein.
Os03g0181500	3652.15	ONI1	Fatty acid elongase (beta-ketoacyl-CoA synthase), Shoot development
Os10g0198600	3651.62	Os10g0198600	Intron-encoded nuclease 2 domain containing protein.
Os02g0710800	3651.42	RecG	Similar to ATP binding / ATP-dependent DNA helicase/ ATP-dependent helicase/ helicase/ nucleic acid binding.
Os02g0762800	3650.99	OsRAD54	Similar to ATRAD54/CHR25 (ARABIDOPSIS HOMOLOG OF RAD54); ATP binding / DNA binding / helicase.
Os01g0936600	3650.98	Os01g0936600	Hypothetical protein.
Os04g0346800	3650.94	Os04g0346800	Similar to OSIGBa0111I14.3 protein.
Os07g0151300	3650.93	Os07g0151300	MAGE protein family protein.
Os05g0584300	3649.57	Os05g0584300	Harpin-induced 1 domain containing protein.
Os04g0649700	3649.45	Os04g0649700	Serine/threonine protein kinase-related domain containing protein.
Os10g0550100	3648.89	OsMED12_2	Conserved hypothetical protein.
Os01g0142500	3648.4	Os01g0142500	Homeodomain-like containing protein.
Os02g0784100	3648.27	Os02g0784100	Hypothetical conserved gene.
Os12g0579000	3648.04	Os12g0579000	Leo1-like protein family protein.
Os04g0507000	3647.99	Os04g0507000	Similar to DNA mismatch repair protein.
Os05g0373000	3647.87	Os05g0373000	PapD-like domain containing protein.
Os05g0289400	3647.86	Os05g0289400	Similar to CRN (Crooked neck) protein.
Os01g0858700	3647.62	Os01g0858700	Conserved hypothetical protein.
Os09g0101800	3647.37	Os09g0101800	Quinoprotein amine dehydrogenase, beta chain-like domain containing protein.
Os02g0245000	3647.34	Os02g0245000	Ubiquitin domain containing protein.
Os01g0195200	3646.67	Os01g0195200	Similar to Serine/threonine-protein kinase PBS1 (EC 2.7.1.37) (AvrPphB susceptible protein 1).
Os12g0177800	3646	Os12g0177800	Similar to D-mannose binding lectin family protein, expressed.
Os01g0698300	3645.8	Os01g0698300	Zinc finger, BED-type predicted domain containing protein.
Os02g0644400	3645.11	Os02g0644400	Similar to Kinesin heavy chain (Fragment).
Os02g0815900	3644.87	Os02g0815900	Protein kinase, core domain containing protein.
Os03g0390600	3644.75	Os03g0390600	Similar to Histone H3 (Fragment).
Os10g0440500	3644.27	Os10g0440500	Heavy metal transport/detoxification protein domain containing protein.
Os05g0541100	3643.56	Os05g0541100	IQ calmodulin-binding region domain containing protein.
Os09g0509000	3643.26	Os09g0509000	Similar to DAG protein.
Os05g0316800	3642.69	OsERF056	Similar to Ethylene-responsive transcription factor 9 (Ethylene-responsive element binding factor 9) (EREBP-9) (AtERF9).
Os04g0485400	3642.35	OsISC44	Similar to Nucleotide-binding protein.
Os03g0712100	3641.91	Os03g0712100	Cell division cycle-associated protein domain containing protein.
Os04g0117200	3640.21	Os04g0117200	Spectrin repeat containing protein.
Os02g0777700	3640.05	Os02g0777700	Similar to XI-I (Myosin-like protein XI-I); motor/ protein binding.
Os11g0549635	3639.94	Os11g0549635	Similar to ABC1 family protein.
Os07g0136800	3639.68	Os07g0136800	Homeodomain-like containing protein.
Os03g0759500	3639.36	OsORC5	Origin recognition complex 5.
Os03g0347200	3638.78	Os03g0347200	Armadillo-type fold domain containing protein.
Os06g0609800	3638.07	Os06g0609800	Conserved hypothetical protein.
Os01g0390300	3638.01	Os01g0390300	Nucleic acid-binding, OB-fold domain containing protein.
Os01g0614900	3636.93	OsATG7	NAD(P)-binding domain containing protein.
Os03g0812500	3636.88	Os03g0812500	Non-protein coding transcript.
Os06g0265000	3636.77	ASN	Asparagine synthetase, Long-distance transport of asparagine
Os08g0427500	3636.4	XPC	DNA repair protein Rad4 family protein.
Os05g0579100	3636.14	Os05g0579100	HhH-GPD domain domain containing protein.
Os02g0510600	3635.37	Os02g0510600	Heavy metal transport/detoxification protein domain containing protein.
Os04g0665500	3635.05	Os04g0665500	Similar to H1005F08.9 protein.
Os01g0759000	3634.49	Os01g0759000	Conserved hypothetical protein.
Os03g0416300	3633.46	Os03g0416300	Similar to Phytochelatin synthetase (Fragment).
Os11g0217500	3632.51	OsPP119	Similar to mRNA capping enzyme, C-terminal domain containing protein, expressed.
Os07g0520100	3631.64	Os07g0520100	Similar to taxane 10-beta-hydroxylase.
Os11g0544600	3631.11	Os11g0544600	Histone chaperone domain CHZ domain containing protein.
Os01g0243100	3630.84	Os01g0243100	Similar to Kinesin.
Os05g0500900	3630.73	OsGH3-4	Similar to Indole-3-acetic acid-amido synthetase GH3.5 (EC 6.3.2.-) (Auxin- responsive GH3-like protein 5) (AtGH3-5).
Os05g0149200	3630.02	Os05g0149200	PWWP domain containing protein.
Os02g0834300	3629.82	Os02g0834300	Beta tubulin, autoregulation binding site domain containing protein.
Os04g0117600	3628.9	OsC3H26	Similar to H0613H07.1 protein.
Os02g0608550	3628.37	Os02g0608550	Similar to acetolactate synthase/ amino acid binding protein.
Os09g0527500	3628.3	Os09g0527500	Similar to MEG5.
Os06g0523100	3627.5	Os06g0523100	Similar to loricrin-related.
Os09g0361100	3626.97	OsRLCK268	Similar to Protein kinase.
Os09g0508300	3625.94	Os09g0508300	Zinc finger, DHHC-type domain containing protein.
Os02g0543100	3625.86	Os02g0543100	Similar to predicted protein.
Os12g0140300	3625.79	Os12g0140300	FBD domain containing protein.
Os03g0225300	3624.37	Os03g0225300	Pentatricopeptide repeat domain containing protein.
Os07g0170800	3624.28	OsFbox345	Similar to F-box domain containing protein.
Os12g0176500	3624.27	RFC2	Similar to Replication factor C subunit RFC4.
Os04g0642000	3624.03	OsABCB16	Similar to MDR-like p-glycoprotein.
Os02g0107000	3623.4	Os02g0107000	Sec63 domain domain containing protein.
Os01g0883200	3623.2	Os01g0883200	Conserved hypothetical protein.
Os07g0507600	3622.83	Os07g0507600	Protein of unknown function DUF1723 domain containing protein.
Os03g0788300	3622.72	Os03g0788300	Conserved hypothetical protein.
Os04g0554900	3622.68	Os04g0554900	Hypothetical conserved gene.
Os03g0604700	3622.36	Os03g0604700	Hypothetical protein.
Os07g0679200	3621.65	OsOFP16	Protein of unknown function DUF623, plant domain containing protein.
Os02g0182600	3621.11	Os02g0182600	Similar to Protein kinase-like protein (Fragment).
Os02g0508500	3620.92	Os02g0508500	Conserved hypothetical protein.
Os11g0143400	3619.79	Os11g0143400	DNA-directed RNA polymerase, RPB5 subunit domain containing protein.
Os11g0160550	3619.34	Os11g0160550	Similar to GRAS family transcription factor containing protein.
Os06g0257450	3619.24	ST1	Ribonucleotide reductase, Chloroplast biogenesis
Os04g0608400	3619.24	Os04g0608400	Nuclear pore complex, nucleoporin 88 domain containing protein.
Os10g0457000	3619.21	Os10g0457000	Nucleotide-binding, alpha-beta plait domain containing protein.
Os11g0543100	3618.27	Os11g0543100	Conserved hypothetical protein.
Os12g0606100	3618.11	Os12g0606100	Hypothetical conserved gene.
Os02g0232500	3617.89	Os02g0232500	Similar to Receptor-like serine/threonine kinase.
Os07g0646200	3616.89	Os07g0646200	Zinc finger, SWIM-type domain containing protein.
Os03g0387000	3616.77	Os03g0387000	Similar to Aquarius.
Os06g0184300	3615.53	BIP110	Similar to Ubiquitin carboxyl-terminal hydrolase.
Os03g0372500	3615.34	OsPP52	Hypothetical gene.
Os09g0376000	3615.04	Os09g0376000	Conserved hypothetical protein.
Os01g0527400	3614.94	Os01g0527400	Transcription elongation factor S-II, central region domain containing protein.
Os10g0498600	3614.32	Du1	A member of pre-mRNA processing (Prp1) family, Regulation of starch biosynthesis
Os01g0789100	3613.76	Os01g0789100	CDP-alcohol phosphatidyltransferase family protein.
Os01g0659900	3613.41	OsFBK1	Kelch-domain-containing F-box protein, Component of an SCF E3 ligase, Regulation of anther and root secondary cell wall thickenings, Regulation of lignification
Os02g0799300	3613.31	Os02g0799300	Similar to H0306F03.12 protein.
Os03g0383800	3613.25	Os03g0383800	Similar to SAP domain containing protein, expressed.
Os02g0148600	3612.96	Os02g0148600	Similar to 4/1 protein.
Os11g0171700	3612.92	Os11g0171700	Forkhead-associated domain containing protein.
Os06g0653800	3612.64	OsWD40-133	Similar to WD-repeat protein 57 (Prp8-binding protein) (hPRP8BP) (U5 snRNP- specific 40 kDa protein) (38 kDa splicing factor).
Os01g0586600	3612.4	OsCBSX7	Similar to AKIN gamma.
Os02g0493087	3611.08	Os02g0493087	Hypothetical protein.
Os01g0916800	3611.02	Os01g0916800	Similar to predicted protein.
Os07g0439000	3610.31	Os07g0439000	Hypothetical conserved gene.
Os02g0537500	3609.76	OsE2F1	E2F transcription factor
Os09g0252000	3609.56	Os09g0252000	Similar to Exosome complex exonuclease RRP41.
Os08g0562500	3609.19	slg	BAHD acyltransferase-like protein, Control of grain size and leaf angle, Regulation of brassinosteroid homeostasis
Os02g0313400	3609.06	API5	Apoptosis inhibitory 5 family protein.
Os08g0414200	3608.57	OsRFP	Zinc finger, RING/FYVE/PHD-type domain containing protein.
Os01g0185200	3607.61	Os01g0185200	Similar to glutaminyl-tRNA synthetase.
Os02g0269000	3607.5	Os02g0269000	Protein of unknown function DUF502 family protein.
Os01g0691100	3607.41	OsLTP2.1	Plant lipid transfer protein/seed storage/trypsin-alpha amylase inhibitor domain containing protein.
Os01g0286000	3606.86	Os01g0286000	Snf7 family protein.
Os05g0176400	3606.67	OsC3H34	Zinc finger, CCCH-type domain containing protein.
Os01g0269900	3606.45	Os01g0269900	Key component of H2A.Z exchange complex
Os12g0573900	3605.92	Os12g0573900	Conserved hypothetical protein.
Os08g0566400	3605.21	Os08g0566400	Ribokinase family protein.
Os01g0614500	3604.64	Os01g0614500	Nucleotide-binding, alpha-beta plait domain containing protein.
Os12g0289600	3604.08	Os12g0289600	Conserved hypothetical protein.
Os10g0532100	3602.4	OsHDMA704	Similar to Amine oxidase, flavin-containing.
Os07g0186400	3602.39	Os07g0186400	Homolog of Arabidopsis SHL (SHORT LIFE), BAH (Bromo adjacent homology) domain-containing protein, Mediation of genome-wide transcriptional repression
Os03g0286900	3602.23	OsRCI2-5	RCI2 (rare cold-inducible 2) family protein, Drought resistance
Os12g0612400	3602.04	OsDjC83	Similar to S-locus protein 5 (Fragment).
Os09g0556800	3601.45	Os09g0556800	Conserved hypothetical protein.
Os01g0212100	3601.21	Os01g0212100	DEAD-like helicase, N-terminal domain containing protein.
Os09g0452400	3601.08	Os09g0452400	Peptidase A1 domain containing protein.
Os04g0610100	3600.99	Os04g0610100	Similar to OSIGBa0152L12.2 protein.
Os04g0680300	3599.99	OsSTA137	Conserved hypothetical protein.
Os03g0161500	3599.98	Os03g0161500	EGF domain containing protein.
Os01g0373400	3599.84	Os01g0373400	Homeodomain-like containing protein.
Os03g0675300	3599.83	Os03g0675300	Hypothetical conserved gene.
Os06g0122800	3599.66	Os06g0122800	Hypothetical conserved gene.
Os05g0241200	3598.8	OsTPT2	Similar to Phophate translocator (Fragment).
Os04g0599700	3598.67	Os04g0599700	Cobalamin (vitamin B12) biosynthesis CobW-like domain containing protein.
Os05g0531700	3598.02	Os05g0531700	Glycoside hydrolase, subgroup, catalytic domain domain containing protein.
Os06g0622300	3597.99	OsARID3	AT-rich interaction domain-containing protein, Shoot apical meristem (SAM) development
Os11g0146200	3597.69	Os11g0146200	Ankyrin repeat domain containing protein.
Os09g0246200	3597.64	OsRpoTm	Similar to DNA-directed RNA polymerase.
Os01g0723700	3597.49	Os01g0723700	Transcriptional factor B3 family protein.
Os02g0824700	3597.26	Os02g0824700	Similar to Vacuolar ATP synthase subunit F (EC 3.6.3.14) (V-ATPase F subunit) (Vacuolar proton pump F subunit) (V-ATPase 14 kDa subunit).
Os04g0476400	3596.85	Os04g0476400	Similar to OSIGBa0106G07.13 protein.
Os07g0137000	3596.81	Os07g0137000	Myb transcription factor domain containing protein.
Os04g0438700	3596.3	OsC3H28	Similar to Muscleblind-like protein.
Os04g0129200	3595.25	Os04g0129200	Similar to OSIGBa0131J24.2 protein.
Os04g0560300	3594.72	OsHDMA701	Similar to flowering locus D.
Os02g0566700	3594.55	Os02g0566700	Conserved hypothetical protein.
Os06g0218800	3594.01	Os06g0218800	Uncharacterised protein family UPF0503 domain containing protein.
Os05g0403400	3593.77	Os05g0403400	Mitochodrial transcription termination factor-related family protein.
Os04g0479100	3593.45	TGO	Similar to OSIGBa0116M22.10 protein.
Os06g0667100	3593.21	OsHAP5B	Similar to Nuclear Y/CCAAT-box binding factor C subunit NF-YC.
Os09g0560900	3593.15	SIP1	C2H2-type zinc finger transcription factor, Promotion of flowering
Os09g0542500	3593.13	Os09g0542500	Domain of unknown function DUF632 domain containing protein.
Os04g0685900	3592.57	OsRLCK174	Similar to Receptor-like protein kinase-like protein (Fragment).
Os02g0684300	3592.12	Os02g0684300	Nucleoporin protein Ndc1-Nup domain containing protein.
Os02g0631500	3591.82	Os02g0631500	Similar to Initiation factor eIF-4 gamma, middle; Up-frameshift suppressor 2.
Os09g0462700	3591.21	Os09g0462700	Similar to RNA Binding Protein 47.
Os02g0192400	3591.14	Os02g0192400	Zinc finger, PHD-type domain containing protein.
Os01g0659200	3590.93	v-ATP-E	Similar to Vacuolar ATP synthase subunit E (EC 3.6.3.14) (V-ATPase E subunit) (Vacuolar proton pump E subunit).
Os09g0317700	3590.76	Os09g0317700	Homeodomain-like containing protein.
Os08g0280200	3590.75	OsFH6	Tensin phosphatase, C2 domain domain containing protein.
Os03g0280700	3590.3	Os03g0280700	Hypothetical conserved gene.
Os04g0463800	3589.38	Os04g0463800	Pentatricopeptide repeat domain containing protein.
Os01g0633200	3588.72	X1	Similar to X1 (Fragment).
Os03g0728500	3588.66	Os03g0728500	Forkhead-associated domain containing protein.
Os03g0648900	3588.44	Os03g0648900	HAD-superfamily subfamily IE hydrolase protein.
Os08g0100500	3587.67	Os08g0100500	Regulation of nuclear pre-mRNA protein domain containing protein.
Os01g0158000	3586.6	Os01g0158000	Importin alpha-2 subunit.
Os10g0485600	3586.33	DCL3B	Dicer-like protein, Phased small RNA biogenesis
Os02g0221900	3585.87	Os1900	Cytochrome P450 family member, Homolog of Arabidopsis MORE AXILLARY GROWTH 1 (MAX1)
Os04g0653600	3585.79	OsPLT1	Similar to AINTEGUMENTA-like protein.
Os05g0472300	3585.3	Os05g0472300	Ribonuclease P/MRP, subunit p29 domain containing protein.
Os01g0154000	3585.16	Os01g0154000	Conserved hypothetical protein.
Os03g0717600	3585.13	Os03g0717600	Zinc finger, C2H2-type matrin domain containing protein.
Os01g0838100	3585.06	Os01g0838100	Conserved hypothetical protein.
Os02g0247800	3584.92	OsEFCAX2	Similar to calcium ion binding protein.
Os03g0254700	3584.83	OsWD40-66	WD40 repeat-like domain containing protein.
Os04g0111500	3584.72	OsEXO70FX13	Similar to OSIGBa0127D24.4 protein.
Os05g0420800	3584.72	PMR	Regulation of male gametogenesis during pollen development
Os02g0767150	3583.85	Os02g0767150	Hypothetical gene.
Os03g0816500	3583.77	Os03g0816500	Hypothetical conserved gene.
Os10g0137000	3583.64	OsFbox527	Cyclin-like F-box domain containing protein.
Os11g0103100	3581.81	Os11g0103100	Hypothetical conserved gene.
Os06g0111700	3581.78	Os06g0111700	Molecular chaperone, heat shock protein, Hsp40, DnaJ domain containing protein.
Os03g0726400	3581.73	Os03g0726400	Conserved hypothetical protein.
Os11g0293300	3581.35	Os11g0293300	Survival motor neuron interacting protein 1 family protein.
Os01g0180300	3580.7	Os01g0180300	Lipoprotein, type 6 family protein.
Os03g0164200	3579.16	Os03g0164200	Zinc finger, GRF-type domain containing protein.
Os05g0394200	3578.78	Os05g0394200	Hypothetical conserved gene.
Os09g0505800	3578.24	Os09g0505800	Similar to Uridine kinase-like protein.
Os11g0160700	3577.8	Os11g0160700	Zinc finger, RING/FYVE/PHD-type domain containing protein.
Os01g0547200	3577.67	Os01g0547200	Zinc finger, BED-type predicted domain containing protein.
Os06g0622500	3576.8	APC3	Similar to predicted protein.
Os01g0751300	3576.37	Os01g0751300	Domain of unknown function DUF1084 domain containing protein.
Os01g0596300	3576.23	OsFbox026	Cyclin-like F-box domain containing protein.
Os07g0178100	3575.7	OsETOL2	Similar to ETO1-like protein 1 (Ethylene overproducer 1-like protein 1).
Os06g0181200	3575.64	Os06g0181200	Serine/threonine protein kinase domain containing protein.
Os11g0666000	3575.59	Os11g0666000	Hypothetical gene.
Os04g0678300	3575.48	OsWD40-112	WD40 repeat-like domain containing protein.
Os12g0498400	3573.57	Os12g0498400	Septum formation topological specificity factor MinE family protein.
Os02g0510300	3572.95	Os02g0510300	Similar to basic salivary proline-rich protein 2.
Os08g0528800	3572.76	Os08g0528800	Peptidase, trypsin-like serine and cysteine domain containing protein.
Os05g0149600	3572.54	OsCUL1-2	Similar to CULLIN1-like protein 1.
Os01g0165200	3572.14	Os01g0165200	Kelch-type beta propeller domain containing protein.
Os01g0631400	3572.12	GPAT	Six-hairpin glycosidase domain containing protein.
Os02g0635200	3571.64	NIT1	Nitrilase, Regulation of root growth
Os11g0191300	3571.11	Os11g0191300	Similar to MEI1 protein.
Os04g0467400	3571	OsCAF1-3	Similar to Poly(A)-specific ribonuclease PARN (EC 3.1.13.4) (Polyadenylate- specific ribonuclease) (AtPARN).
Os11g0240900	3570.54	Os11g0240900	Protein of unknown function DUF2363 domain containing protein.
Os12g0621900	3570.48	Os12g0621900	Similar to Mov34/MPN/PAD-1 family protein, expressed.
Os03g0214900	3570.42	Os03g0214900	Conserved hypothetical protein.
Os01g0259400	3570.08	Os01g0259400	Armadillo-type fold domain containing protein.
Os09g0453700	3569.31	OsPOP18	Peptidase S9A, prolyl oligopeptidase family protein.
Os12g0496900	3569.27	Os12g0496900	SSXT family protein.
Os03g0403100	3568.93	Os03g0403100	Similar to DNA-directed RNA polymerase subunit.
Os01g0164900	3568.93	OsBRCA2	BRCA2 repeat containing protein.
Os01g0705200	3568.7	OsLEA14	Late embryogenesis abundant protein repeat containing protein.
Os12g0613700	3568.49	OsARF6b	Transcriptional factor B3 family protein.
Os03g0672400	3568.35	Os03g0672400	Conserved hypothetical protein.
Os03g0147700	3567.46	Os03g0147700	Similar to EMB1691 (EMBRYO DEFECTIVE 1691); S-adenosylmethionine-dependent methyltransferase/ methyltransferase/ nucleic acid binding.
Os01g0541000	3567.36	Os01g0541000	Transcriptional factor B3 family protein.
Os02g0619600	3566.88	OsRFPH2-15	Zinc finger, RING/FYVE/PHD-type domain containing protein.
Os02g0592600	3566.86	Os02g0592600	Phospholipase C, phosphatidylinositol-specific, Y domain domain containing protein.
Os12g0256300	3566.33	Os12g0256300	Similar to Schizosaccharomyces pombe (Fragment).
Os02g0669700	3566.02	Os02g0669700	Nucleotide-binding, alpha-beta plait domain containing protein.
Os01g0112300	3565.84	Os01g0112300	Hypothetical conserved gene.
Os06g0210200	3565.7	Os06g0210200	Peptidase M20 domain containing protein.
Os06g0237200	3565.39	OsPol	Similar to DNA polymerase lambda.
Os02g0724000	3564.49	DTH2	CONSTANS-like protein, Heading promotion under long-day condition
Os04g0208500	3564.04	OsFbox190	Cyclin-like F-box domain containing protein.
Os09g0514700	3562.9	Os09g0514700	Conserved hypothetical protein.
Os09g0436600	3562.58	Os09g0436600	Conserved hypothetical protein.
Os04g0574600	3562.26	Os04g0574600	Ankyrin repeat containing protein.
Os06g0608300	3561.77	Os06g0608300	Similar to Small nuclear ribonucleoprotein component.
Os05g0572700	3561.72	OsPP2C51	Similar to protein phosphatase 2C ABI1.
Os09g0573000	3561.48	Os09g0573000	Pentatricopeptide repeat domain containing protein.
Os05g0366300	3560.51	Os05g0366300	Conserved hypothetical protein.
Os10g0432200	3560.51	Os10g0432200	Conserved hypothetical protein.
Os03g0283800	3560.41	Os03g0283800	Similar to TBC domain containing protein, expressed.
Os08g0468400	3560.06	Os08g0468400	Kinetochore protein Ndc80 domain containing protein.
Os02g0809900	3560.04	Os02g0809900	Quinoprotein amine dehydrogenase, beta chain-like domain containing protein.
Os01g0618000	3559.76	Os01g0618000	Exonuclease domain containing protein.
Os09g0402100	3559.69	Os-PF1	PF1 protein.
Os01g0623500	3559.32	Os01g0623500	ATPase, AAA-type, core domain containing protein.
Os01g0253600	3558.97	OsRPA14	Replication factor A protein 3 domain containing protein.
Os02g0829100	3558.48	OsRPA32	Replication protein A 30kDa.
Os05g0365300	3558.16	OsBBR1	Nucleotide-binding site leucine-rich repeat (NBS-LRR) protein, Bacterial blight resistance
Os09g0553800	3557.5	Os09g0553800	Conserved hypothetical protein.
Os07g0267400	3557.04	Os07g0267400	Peptidase C48, SUMO/Sentrin/Ubl1 domain containing protein.
Os03g0726800	3556.71	Os03g0726800	Similar to serine esterase family protein.
Os10g0545200	3556.3	OsGL1-10	Similar to 4, 4-dimethyl-sterol C4-methyl-oxidase (Fragment).
Os06g0159400	3556.15	OsPUB65	Tetratricopeptide-like helical domain containing protein.
Os01g0744300	3555.99	Os01g0744300	Similar to Casein kinase-like protein.
Os01g0963800	3555.68	Os01g0963800	Conserved hypothetical protein.
Os12g0169100	3555.62	Os12g0169100	Protein of unknown function DUF869, plant family protein.
Os06g0256000	3555.22	Os06g0256000	Conserved hypothetical protein.
Os12g0638900	3554.7	Os12g0638900	Pentatricopeptide repeat domain containing protein.
Os11g0113200	3553.94	Os11g0113200	Hypothetical conserved gene.
Os09g0451700	3553.63	Os09g0451700	Protein of unknown function DUF573 family protein.
Os07g0602700	3553.24	Os07g0602700	Protein kinase, core domain containing protein.
Os08g0512400	3553	Os08g0512400	Protein of unknown function DUF296 domain containing protein.
Os01g0598400	3552.97	OsFbox028	Cyclin-like F-box domain containing protein.
Os05g0116700	3552.74	Os05g0116700	Protein of unknown function DUF3741 domain containing protein.
Os07g0123500	3552.59	Os07g0123500	BTB/POZ fold domain containing protein.
Os12g0527800	3552.31	Os12g0527800	Zinc finger, RING/FYVE/PHD-type domain containing protein.
Os08g0101000	3551.77	IDEF1	ABI3/VP1 transcription factor family protein, Regulation of iron-deficiency response and tolerance
Os03g0206150	3551.5	Os03g0206150	Hypothetical protein.
Os09g0477700	3551.48	Os09g0477700	Conserved hypothetical protein.
Os12g0126800	3550.94	Os12g0126800	Protein of unknown function DUF618 domain containing protein.
Os11g0209100	3549.67	OsFbox591	Cyclin-like F-box domain containing protein.
Os01g0857300	3549.5	Os01g0857300	Three-deoxy-D-manno-octulosonic-acid transferase, N-terminal domain containing protein.
Os10g0124000	3548.66	Os10g0124000	Ribosomal protein L7A/RS6 family domain containing protein.
Os03g0302700	3548.63	APC11	Zinc finger, RING/FYVE/PHD-type domain containing protein.
Os08g0155700	3548.47	Os08g0155700	Similar to DNA-directed RNA polymerase (Fragment).
Os01g0652800	3547.79	OsTBL57	Protein of unknown function DUF231, plant domain containing protein.
Os02g0221500	3547.62	RBPI	Nucleotide-binding, alpha-beta plait domain containing protein.
Os11g0433600	3545.5	Os11g0433600	Tetratricopeptide-like helical domain containing protein.
Os04g0492400	3545.32	Os04g0492400	Similar to H0425E08.4 protein.
Os08g0255500	3544.86	Os08g0255500	Similar to BRASSINOSTEROID INSENSITIVE 1-associated receptor kinase 1.
Os01g0572700	3544.1	Os01g0572700	Conserved hypothetical protein.
Os05g0420900	3544.05	Os05g0420900	Conserved hypothetical protein.
Os08g0557700	3544.03	AHP1	Histidine phosphotransfer protein, Cytokinin signaling and stress response
Os10g0141900	3543.59	Os10g0141900	Queuine/other tRNA-ribosyltransferase family protein.
Os01g0218800	3543.52	OsSET1	TRITHORAX-like protein, Regulation of H3K4 methylation, Regulation of plant height and pollen grain development
Os03g0621700	3543.37	Os03g0621700	Conserved hypothetical protein.
Os03g0448950	3543.26	Os03g0448950	Hypothetical gene.
Os03g0352400	3542.94	OsNug2	Similar to Nucleolar GTP-binding protein 2 (Autoantigen NGP-1).
Os08g0337100	3542.26	Os08g0337100	Conserved hypothetical protein.
Os02g0117500	3542.02	OsGLR3.1	Similar to Glutamate receptor 3.3 precursor (Ligand-gated ion channel 3.3).
Os01g0184900	3541.7	BIP104	Similar to SSRP1 protein.
Os09g0543100	3541.36	OsPLDdelta1	Similar to predicted protein.
Os05g0419100	3540.95	Os05g0419100	Similar to Nucleic acid binding protein-like.
Os07g0123300	3540.92	Os07g0123300	Conserved hypothetical protein.
Os04g0449400	3540.79	OsPP2C40	Similar to H0818E04.11 protein.
Os10g0408700	3540.74	Os10g0408700	Similar to GAMYB-binding protein (Fragment).
Os01g0225100	3540.53	Os01g0225100	Conserved hypothetical protein.
Os03g0294200	3540.26	OsF2KP2	Similar to Fructose-6-phosphate-2-kinase/fructose-2, 6-bisphosphatase.
Os01g0839900	3539.91	Os01g0839900	Thaumatin, pathogenesis-related family protein.
Os08g0494400	3538.88	Os08g0494400	Conserved hypothetical protein.
Os07g0173200	3537.88	Os07g0173200	Hypothetical conserved gene.
Os07g0467900	3537.36	Os07g0467900	Similar to DNA primase.
Os06g0638300	3537.35	Os06g0638300	Similar to Exostosin-like.
Os01g0392800	3536.95	Os01g0392800	Similar to DET1-like protein.
Os01g0160700	3536.63	Os01g0160700	Leucine-rich repeat, N-terminal domain containing protein.
Os08g0541500	3536.56	Os08g0541500	Protein of unknown function DUF936, plant family protein.
Os03g0636800	3536.12	OsNek1	LSTK-1-like kinase.
Os09g0531600	3535.96	Os09g0531600	Plant-specific transcription factor of the SHI family, Regulation of plant architecture, Regulation of tillering and panicle branching
Os02g0214900	3535.93	HDAC3	Class-I type histone deacetylase, Reproductive development, Seed morphology
Os12g0112600	3535.73	Os12g0112600	ATPase, F1/V1/A1 complex, alpha/beta subunit, nucleotide-binding domain containing protein.
Os09g0463700	3535.57	OsDjC69	Similar to AHM1.
Os06g0137700	3534.94	Os06g0137700	Similar to GDP-mannose 4, 6 dehydratase 2.
Os11g0208100	3534.91	OsFbox588	Cyclin-like F-box domain containing protein.
Os01g0201600	3534.27	Os01g0201600	Virulence factor, pectin lyase fold family protein.
Os06g0300700	3534.2	Os06g0300700	Protein phosphatase 4 core regulatory subunit R2 domain containing protein.
Os08g0519600	3533.76	Os08g0519600	Protein of unknown function DUF1666 family protein.
Os06g0597800	3533.39	Os06g0597800	FAR1 domain containing protein.
Os04g0221600	3533.07	Os04g0221600	Zinc finger, PHD-type domain containing protein.
Os03g0796900	3532.62	REB	bZIP transcription factor, Globulin gene promoter in endosperm
Os03g0704200	3531.2	OsSET17	Zinc finger, MYND-type domain containing protein.
Os03g0752200	3531.19	OsTOP6A1	Similar to AtSPO11-1.
Os02g0686600	3531.14	Os02g0686600	Metal-dependent protein hydrolase family protein.
Os07g0530100	3531.14	Os07g0530100	Tyrosyl-DNA phosphodiesterase family protein.
Os09g0555200	3531.13	Os09g0555200	Similar to DNA-directed RNA polymerase.
Os01g0778800	3531	Os01g0778800	Peptidase M16, core domain containing protein.
Os12g0134900	3530.14	Os12g0134900	Cytochrome P450 family protein.
Os02g0745800	3529.85	Os02g0745800	Similar to EMB2756.
Os03g0449200	3529.42	shl4	Similar to Protein argonaute 7.
Os02g0511500	3529.01	Os02g0511500	Similar to DOT2 (DEFECTIVELY ORGANIZED TRIBUTARIES 2).
Os11g0704550	3528.38	Os11g0704550	Conserved hypothetical protein.
Os06g0579100	3527.85	Os06g0579100	Conserved hypothetical protein.
Os10g0509600	3527.34	Os10g0509600	Conserved hypothetical protein.
Os06g0666100	3524.15	Os06g0666100	Plant-specific PLATZ (plant AT-rich sequence- and zinc-binding) transcription factor, Regulation of grain length and number, Control of plant height, Regulation of spikelet hull cell division
Os02g0273800	3524.01	Os02g0273800	Multi antimicrobial extrusion protein MatE domain containing protein.
Os01g0667400	3523.6	DWT1	Similar to WUSCHEL-related homeobox 7.
Os12g0158800	3523.38	Orysa	Similar to E2F homolog (Fragment).
Os03g0328100	3522.97	Os03g0328100	Similar to Axi 1 (Auxin-independent growth promoter)-like protein.
Os09g0479300	3522.95	Os09g0479300	Phenylalanyl-tRNA synthetase, class IIc family protein.
Os01g0653700	3522.78	OsFbox032	Cyclin-like F-box domain containing protein.
Os04g0566800	3522.08	Os04g0566800	Spc97/Spc98 family protein.
Os01g0887700	3521.99	Os01g0887700	Zinc finger, RING/FYVE/PHD-type domain containing protein.
Os02g0645600	3521.93	OsGATA2	Similar to AG-motif binding protein-3.
Os06g0474200	3521.08	SIP2	Subunit of RNA N6-methyladenosine methyltransferase, Regulation of sporogenesis and embryo development, Male gametogenesis
Os04g0578700	3520.64	Os04g0578700	Similar to H0404F02.16 protein.
Os01g0306100	3519.95	Os01g0306100	Plant specific eukaryotic initiation factor 4B family protein.
Os11g0625900	3519.7	Os11g0625900	Protein kinase, core domain containing protein.
Os05g0573500	3519.42	HAP3C	CCAAT-box binding transcription factor, Chloroplast biogenesis
Os01g0300000	3519.03	Os01g0300000	3'-5' exonuclease domain containing protein.
Os10g0567500	3518.99	Os10g0567500	RNA-directed DNA polymerase (reverse transcriptase) domain containing protein.
Os05g0357100	3518.74	Os05g0357100	3'-5' exonuclease domain containing protein.
Os03g0694800	3518.64	Os03g0694800	Ribosomal protein L18/L5 domain containing protein.
Os03g0283600	3518.36	Os03g0283600	CDP-alcohol phosphatidyltransferase domain containing protein.
Os02g0798700	3517.48	Os02g0798700	Neurochondrin domain containing protein.
Os01g0209000	3517.25	Os01g0209000	Alg9-like mannosyltransferase family protein.
Os08g0180300	3516.98	BRHIS1	DEAD-like helicase, N-terminal domain containing protein.
Os01g0797900	3516.43	Os01g0797900	Hypothetical protein.
Os08g0548500	3515.96	Os08g0548500	Armadillo-like helical domain containing protein.
Os12g0242975	3515.73	Os12g0242975	Non-protein coding transcript.
Os05g0467700	3515.13	Os05g0467700	Protein of unknown function DUF1618 domain containing protein.
Os05g0560900	3514.09	OsGA2ox8	Similar to gibberellin 2-beta-dioxygenase.
Os03g0691500	3513.65	Os03g0691500	Hypothetical conserved gene.
Os11g0181900	3513.58	Os11g0181900	Prefoldin domain containing protein.
Os12g0563400	3513.56	OsStr18	Rhodanese-like domain containing protein.
Os01g0217800	3513.22	OsDJ-1B	ThiJ/PfpI domain containing protein.
Os01g0901000	3512.85	OsPUB28	Similar to Arm repeat-containing protein.
Os11g0594200	3512	OsWD40-189	Similar to Notchless gene homolog.
Os08g0497300	3511.76	OsSNDP9	Cellular retinaldehyde binding/alpha-tocopherol transport family protein.
Os01g0656900	3511.62	Os01g0656900	Conserved hypothetical protein.
Os04g0110300	3511.56	OsCHB704	Similar to H0201G08.8 protein.
Os02g0235600	3511.32	Os02g0235600	Similar to 60S ribosomal protein L11-2 (L16). Splice isoform 2.
Os11g0256300	3510.75	Os11g0256300	Zinc finger, GRF-type domain containing protein.
Os03g0807400	3510.68	Os03g0807400	Pentatricopeptide repeat domain containing protein.
Os05g0495100	3510.29	Os05g0495100	Zinc finger, C2H2-type domain containing protein.
Os03g0696300	3509.82	OSHAP2D	Similar to Nuclear transcription factor Y subunit A-1.
Os09g0281800	3509.57	Os09g0281800	Conserved hypothetical protein.
Os02g0591600	3509.54	OsWD40-46	WD40 repeat domain containing protein.
Os07g0615900	3509.44	Os07g0615900	GATA transcription factor, Multi-stress responsive transcription factor, Response to salinity and drought
Os03g0392400	3508.81	Os03g0392400	Heat shock protein DnaJ, N-terminal domain containing protein.
Os06g0526700	3508.4	OsPP2C55	Probable protein phosphatase 2C 55.
Os01g0274800	3508.34	CSA	R2R3-type MYB transcription factor, Sugar partitioning into anther
Os06g0304700	3508.33	Os06g0304700	Conserved hypothetical protein.
Os05g0164900	3508.23	Os05g0164900	Kelch repeat type 1 domain containing protein.
Os04g0275950	3508.12	Os04g0275950	Conserved hypothetical protein.
Os02g0667600	3507.84	Os02g0667600	Similar to cDNA clone:002-146-F05, full insert sequence.
Os02g0142450	3507.35	Os02g0142450	Hypothetical gene.
Os11g0247500	3507.22	Os11g0247500	Conserved hypothetical protein.
Os08g0138600	3506.94	Os08g0138600	Pentatricopeptide repeat domain containing protein.
Os03g0575500	3506.88	Os03g0575500	Conserved hypothetical protein.
Os04g0185100	3506.68	Os04g0185100	DNA replication factor CDT1-like domain containing protein.
Os10g0499400	3506.48	Os10g0499400	Cystathionine beta-synthase, core domain containing protein.
Os10g0546400	3505.74	Os10g0546400	Conserved hypothetical protein.
Os01g0183400	3505.17	OsNF-YC13	Transcription factor subunit, Salt tolerance
Os08g0187700	3505	Os08g0187700	ENTH/VHS domain containing protein.
Os03g0100400	3504.65	XPF	Similar to DNA repair endonuclease UVH1 (EC 3.1.-.-) (Ultraviolet hypersensitive 1) (AtRAD1) (DNA excision repair protein XP-F homolog).
Os12g0601000	3504.25	Os_F0685	Similar to Leucine Rich Repeat family protein, expressed.
Os10g0497000	3504.07	Os10g0497000	Armadillo-type fold domain containing protein.
Os01g0918200	3503.58	Os01g0918200	Similar to Ubiquitin-like protein SMT3.
Os03g0131100	3503.19	Os03g0131100	Octicosapeptide/Phox/Bem1p domain containing protein.
Os02g0778500	3502.79	Os02g0778500	Chalcone isomerase domain containing protein.
Os08g0249300	3502.39	Os08g0249300	Hypothetical protein.
Os07g0616200	3499.68	Os07g0616200	Similar to Beta-ketoacyl-ACP synthase.
Os01g0825000	3498.99	Os01g0825000	Lateral organ boundary domain (LBD)-containing protein, LBD transcription factor, Regulation of constitutive aerenchyma and lateral root formation
Os05g0117798	3498.57	Os05g0117798	Kinesin, motor region domain containing protein.
Os05g0488900	3498.54	Os05g0488900	Similar to Cytochrome b5 reductase.
Os10g0343900	3496.52	Os10g0343900	Thioredoxin fold domain containing protein.
Os04g0529500	3496.42	OsCPL1	Similar to C-terminal domain phosphatase-like 1.
Os04g0501700	3496.33	Os04g0501700	Spc97/Spc98 family protein.
Os02g0247200	3496.32	Os02g0247200	Similar to T-complex protein 1, gamma subunit (TCP-1-gamma) (CCT-gamma) (Matricin) (mTRiC-P5).
Os05g0515900	3495.31	Os05g0515900	Similar to heat- and acid-stable phosphoprotein.
Os09g0444700	3494.47	Os09g0444700	Similar to mitochondrial carrier-like protein.
Os10g0470900	3494.02	RBPJ	Nucleotide-binding, alpha-beta plait domain containing protein.
Os03g0750000	3493.75	Os03g0750000	Similar to ethylene-responsive protein.
Os03g0685300	3493.7	Os03g0685300	Glutamine amidotransferase class-I domain containing protein.
Os03g0166200	3493.68	Os03g0166200	Similar to Oxidoreductase.
Os02g0273900	3493.62	Os02g0273900	Conserved hypothetical protein.
Os05g0295100	3493.58	Os05g0295100	Hypothetical conserved gene.
Os03g0430400	3493.01	JMJ715	Similar to JmjC domain containing protein, expressed.
Os08g0193300	3491.23	OsFbox410	Hypothetical conserved gene.
Os11g0643700	3491.12	Os11g0643700	Similar to predicted protein.
Os12g0159600	3491.06	Os12g0159600	Harpin-induced 1 domain containing protein.
Os07g0471100	3490.96	OsSET26	SET domain containing protein.
Os03g0307900	3489.5	Os03g0307900	Conserved hypothetical protein.
Os01g0254100	3488.6	OsWD40-12	Similar to CTV.2.
Os05g0426900	3488.53	Os05g0426900	Conserved hypothetical protein.
Os03g0355400	3488.49	Os03g0355400	WD40 repeat-like domain containing protein.
Os12g0176700	3485.93	OsCHB701	Similar to SWIRM domain containing protein, expressed.
Os12g0487500	3485.51	Os12g0487500	Hypothetical conserved gene.
Os06g0704300	3485.3	C3H46	CCCH-type zinc finger protein, Negative regulator of the brassinosteroid (BR) response, Control of rice architecture via BR signaling
Os01g0843700	3485.2	Os01g0843700	Conserved hypothetical protein.
Os12g0160900	3484.35	Os12g0160900	FAR1 domain containing protein.
Os11g0109933	3484.34	Os11g0109933	Component of TORC1(Target of rapamycin complex 1), Modulation of thylakoid membrane biosynthesis and thylakoid grana modeling
Os03g0633400	3483.87	OsFbox156	Similar to Leucine Rich Repeat family protein, expressed.
Os08g0416400	3483.48	Os08g0416400	Nucleotide-binding, alpha-beta plait domain containing protein.
Os10g0428200	3482.94	Os10g0428200	Similar to BRASSINOSTEROID INSENSITIVE 1-associated receptor kinase 1.
Os12g0622500	3482.67	OsSPO11-4	Spo11/DNA topoisomerase VI, subunit A family protein.
Os07g0588800	3482.65	Os07g0588800	Protein of unknown function DUF2419 domain containing protein.
Os03g0807700	3481.95	Os03g0807700	Protein of unknown function DUF642 domain containing protein.
Os07g0637600	3481.11	Os07g0637600	Similar to serine/threonine-protein kinase Haspin.
Os01g0179500	3480.64	Os01g0179500	Enhancer of polycomb-like, N-terminal domain containing protein.
Os05g0457800	3480.39	GPAT	Similar to Glycerol-3-phosphate acyltransferase 5 (EC 2.3.1.15) (AtGPAT5).
Os09g0517600	3479.82	OsFH15	Class I formin protein, Regulation of grain size, Control of microtubule and actin filament cytoskeleton systems
Os03g0668900	3479.64	Os03g0668900	Similar to acidic leucine-rich nuclear phosphoprotein 32 family member A.
Os12g0414900	3478.59	Os12g0414900	Similar to Endonuclease/Exonuclease/phosphatase family protein, expressed.
Os06g0303700	3478.24	Os06g0303700	Similar to Myb-like DNA-binding domain containing protein.
Os03g0278700	3478.05	Os03g0278700	Hypothetical conserved gene.
Os11g0125500	3477.92	Os11g0125500	Protein prenyltransferase domain containing protein.
Os08g0116900	3477.77	Os08g0116900	Similar to Avr9 elicitor response-like protein.
Os05g0376600	3476.64	Os05g0376600	BRCT domain containing protein.
Os04g0681400	3476.55	Os04g0681400	Protein of unknown function DUF580 family protein.
Os02g0673700	3475.69	OsDof2	Similar to OSIGBa0103M18.3 protein.
Os06g0600400	3475.67	OsCYP734A4	Cytochrome P450 monooxygenase, Regulation of panicle exsertion and uppermost internode
Os05g0589600	3475.67	Os05g0589600	Similar to Nuclear RNA binding protein B (Fragment).
Os07g0634100	3475.55	Os07g0634100	Conserved hypothetical protein.
Os03g0267700	3475.31	Os03g0267700	Adenine nucleotide translocator 1 domain containing protein.
Os03g0227300	3474.11	Os03g0227300	5'-3' exonuclease domain containing protein.
Os05g0107300	3473.15	Os05g0107300	Conserved hypothetical protein.
Os04g0465700	3472.97	OsRDR2	RNA-dependent RNA polymerase, eukaryotic-type domain containing protein.
Os11g0499600	3472.64	OsHSD1	Hydroxysteroid dehydrogenase, Cuticle formation, Lipid homeostasis, Submergence tolerance
Os06g0113600	3472.5	OsFbox288	Cyclin-like F-box domain containing protein.
Os12g0135200	3472.33	OsFbox641	Kelch-type beta propeller domain containing protein.
Os04g0467800	3471.62	Os04g0467800	Similar to OSIGBa0128P10.4 protein.
Os10g0148800	3471.28	Os_F0711	Similar to F-box domain containing protein, expressed.
Os04g0636200	3470.92	Os04g0636200	Hpt domain containing protein.
Os03g0822300	3470.57	Os03g0822300	Ribosomal RNA methyltransferase J domain containing protein.
Os05g0297300	3469.78	Os05g0297300	Conserved hypothetical protein.
Os10g0437600	3469.64	OsSSIIc	Similar to Starch synthase II, chloroplast precursor (EC 2.4.1.21) (SS II) (GBSSII) (Granule-bound starch synthase II).
Os04g0580450	3469.33	Os04g0580450	Non-protein coding transcript.
Os11g0310800	3469.28	Os11g0310800	DEAD-like helicase, N-terminal domain containing protein.
Os02g0772000	3468.42	Os02g0772000	Similar to global transcription factor group.
Os06g0224500	3467.85	Os06g0224500	Mitochodrial transcription termination factor-related family protein.
Os04g0562800	3467.81	Os04g0562800	Similar to H0211B05.8 protein.
Os04g0398300	3467.81	Os04g0398300	Similar to Glycyl-tRNA synthetase, mitochondrial precursor (EC 6.1.1.14) (Glycine--tRNA ligase) (GlyRS).
Os05g0546800	3466.44	Os05g0546800	Protein of unknown function DUF3615 domain containing protein.
Os12g0211400	3466.22	Os12g0211400	A/G-specific adenine glycosylase MutY, bacterial form domain containing protein.
Os09g0249600	3465.72	Os09g0249600	Similar to small nuclear ribonucleoprotein family protein / snRNP family protein.
Os04g0613400	3465.66	Os04g0613400	Similar to Cell differentiation protein rcd1.
Os03g0386000	3465.37	SRWD5	Similar to Salt-responsive WD40 protein 5.
Os02g0725600	3464.87	Os02g0725600	tRNA (guanine-N1-)-methyltransferase, eukaryotic domain containing protein.
Os08g0338900	3464.45	Os08g0338900	Similar to enhancer of polycomb-like protein101.
Os11g0588300	3464.36	OsGSTT1	Similar to Glutathione transferase AtGST 10 (EC 2.5.1.18).
Os04g0132500	3463.97	CTB4a	Protein kinase, core domain containing protein.
Os02g0555200	3463.95	Os02g0555200	Conserved hypothetical protein.
Os04g0664400	3463.94	OsARF11	Auxin response factor 1.
Os07g0638300	3463.7	Os1-CysPrxA	Similar to 1-Cys peroxiredoxin.
Os06g0187000	3463.58	OsORC1	Similar to Origin recognition complex 1.
Os02g0202800	3462.83	Os02g0202800	FAR1 domain containing protein.
Os04g0483500	3461.94	KCR1	Beta-ketoacyl-CoA reductase, Cuticular wax biosynthesis, Fatty acid elongation
Os03g0363800	3461.54	Os03g0363800	Similar to SC35-like splicing factor SCL28, 28 kD.
Os01g0375100	3461.06	OsDjC6	Similar to DnAJ-like protein slr0093.
Os09g0365300	3460.97	Os09g0365300	NB-ARC domain containing protein.
Os06g0690900	3460.65	Os06g0690900	Pentatricopeptide repeat domain containing protein.
Os11g0598800	3460.58	Os11g0598800	Tetratricopeptide-like helical domain containing protein.
Os01g0911700	3459.47	Vp1*	Similar to Regulatory protein viviparous-1.
Os05g0411200	3458.69	TCD5	Similar to electron carrier/ oxidoreductase.
Os03g0712200	3458.68	Os03g0712200	Zinc finger, RanBP2-type domain containing protein.
Os03g0737900	3458.31	Os03g0737900	Similar to predicted protein.
Os10g0127900	3457.86	OsFbx352	Similar to F-box domain containing protein, expressed.
Os03g0669100	3456.17	Os03g0669100	Similar to predicted protein.
Os07g0592300	3455.38	Os07g0592300	Frigida-like family protein.
Os01g0251000	3454.72	Os01g0251000	Protein of unknown function DUF3769 domain containing protein.
Os06g0352900	3454.7	Os06g0352900	Conserved hypothetical protein.
Os02g0550700	3454.6	OsCER7	Similar to Nucleolar autoantigen-like protein.
Os09g0298500	3454.27	Os09g0298500	Zinc finger, RING/FYVE/PHD-type domain containing protein.
Os02g0825700	3452.93	OsFbox124	F-box domain, cyclin-like domain containing protein.
Os02g0732700	3452.49	OsMed23_1	Mediator complex, subunit Med23 domain containing protein.
Os06g0267200	3452.09	Os06g0267200	Conserved hypothetical protein.
Os05g0188600	3451.94	Os05g0188600	Conserved hypothetical protein.
Os03g0216300	3451.54	Os03g0216300	Pentatricopeptide repeat domain containing protein.
Os02g0142500	3451.42	Os02g0142500	Similar to SAR1 (SUPPRESSOR OF AUXIN RESISTANCE1).
Os05g0153000	3451.39	VLN1	Gelsolin family protein.
Os01g0232300	3450.91	TRZ3	Similar to TRZ3 (TRNASE Z 3); 3'-tRNA processing endoribonuclease/ catalytic.
Os10g0160600	3450.57	Os10g0160600	Conserved hypothetical protein.
Os06g0693200	3450.56	OsRLCK216	Protein kinase, core domain containing protein.
Os07g0459200	3447.42	Os07g0459200	Similar to Possible kinase.
Os12g0107700	3445.74	Os12g0107700	Similar to Leucine Rich Repeat family protein, expressed.
Os09g0110500	3445.58	Os09g0110500	Hypothetical protein.
Os02g0719000	3445.23	Os02g0719000	Similar to Rho GDP-dissociation inhibitor 1 (Rho GDI-1) (AtRhoGDI1).
Os04g0450800	3445.13	RH3.2A	Similar to Histone H3.
Os03g0308600	3445.12	Os03g0308600	Conserved hypothetical protein.
Os04g0571200	3444.89	OsRFPH2-14	RING H2-type E3 ligase, Salinity tolerance
Os07g0512100	3444.01	Os07g0512100	Similar to protein binding protein.
Os07g0673100	3444	OsTINP1	Ribosomal protein S8e domain containing protein.
Os03g0423800	3443.94	OsMed8_1	Hypothetical conserved gene.
Os01g0805500	3443.4	OsUGT87C1	Similar to indole-3-acetate beta-glucosyltransferase.
Os02g0795800	3443.32	OsbHLH114	Similar to BHLH transcription factor.
Os02g0700100	3442.87	OsWD40-51	Similar to WD-repeat protein.
Os11g0137400	3442.44	Os11g0137400	Hypothetical conserved gene.
Os03g0322900	3442.27	LEA17	Late embryogenesis abundant (LEA) protein, Abiotic stress tolerance
Os05g0554500	3442.1	Os05g0554500	Conserved hypothetical protein.
Os07g0648300	3441.52	OsMed12_1	Conserved hypothetical protein.
Os12g0239200	3441.38	Os12g0239200	Conserved hypothetical protein.
Os10g0147400	3441.28	OsLAX4	Similar to Auxin influx carrier protein.
Os03g0200600	3441.13	Os03g0200600	Similar to predicted protein.
Os06g0704100	3440.18	Os06g0704100	Protein of unknown function DUF547 domain containing protein.
Os02g0804900	3439.9	RNRL2	Ribonucleotide reductase, Chloroplast biogenesis
Os02g0693400	3439.73	Os02g0693400	Peptidase C19, ubiquitin carboxyl-terminal hydrolase 2 family protein.
Os02g0224300	3439.63	Os02g0224300	HMW glutenin family protein.
Os01g0526200	3439.07	Os01g0526200	TRAUB family protein.
Os10g0406200	3438.52	OsRFPH2-11	Hypothetical conserved gene.
Os04g0388900	3438.45	Os04g0388900	Similar to U6 snRNA-associated Sm-like protein LSm6 (Sm protein F).
Os03g0708600	3438.12	OsRH21	DEAD-like helicase, N-terminal domain containing protein.
Os05g0113300	3437.68	OsCHX12	Cation/H+ exchanger domain containing protein.
Os12g0540700	3437.66	Os12g0540700	Conserved hypothetical protein.
Os05g0121800	3437.53	Os05g0121800	Conserved hypothetical protein.
Os05g0143400	3436.95	Os05g0143400	Similar to SLD5.
Os07g0623100	3436.57	Os07g0623100	Similar to ER66 protein (Fragment).
Os12g0574900	3435.87	Os12g0574900	Similar to Asparagine synthase family protein.
Os05g0279400	3435.15	OsRFP	RING-type E3 ubiquitin ligase, Control of innate immunity and broad-spectrum disease resistance
Os02g0604100	3435.02	Os02g0604100	Conserved hypothetical protein.
Os05g0199700	3434.99	Os05g0199700	Non-protein coding transcript.
Os05g0567400	3434.71	Os05g0567400	Ribosomal RNA methyltransferase J domain containing protein.
Os10g0560500	3434.5	Os10g0560500	Conserved hypothetical protein.
Os04g0415100	3433.93	OsOFP10	Protein of unknown function DUF623, plant domain containing protein.
Os07g0693500	3433.87	Os07g0693500	Similar to AMP deaminase 2 (EC 3.5.4.6) (AMP deaminase isoform L). Splice isoform Ex1A-3.
Os01g0805800	3433.82	Os01g0805800	DNA-directed RNA polymerase, RPB5 subunit domain containing protein.
Os03g0135300	3433.2	OsGSTF3	Similar to Glutathione S-transferase GST 10 (EC 2.5.1.18).
Os01g0793200	3433.08	Os01g0793200	Pentatricopeptide repeat domain containing protein.
Os06g0496000	3432.76	Os06g0496000	Like-Sm ribonucleoprotein (LSM)-related domain domain containing protein.
Os10g0446800	3432.45	Os10g0446800	Similar to predicted protein.
Os12g0163800	3432.32	OsACTPK6	Similar to ATP binding protein.
Os03g0819100	3431.8	Os03g0819100	Peptidase M1, membrane alanine aminopeptidase family protein.
Os01g0150100	3431.61	Os01g0150100	Similar to Geranylgeranyltransferase type I beta subunit.
Os01g0684200	3431	Os01g0684200	Conserved hypothetical protein.
Os01g0713600	3430.75	OsLFL1	B3 DNA-binding domain-containing transcription factor, Flowering time regulation, Repression of flowering activator Ehd1 and its downstream genes by binding to the promoter of the Ehd1 gene
Os06g0520600	3430	OsC3H43	Similar to Zinc finger CCCH type domain containing protein ZFN-like 1.
Os06g0151600	3429.97	OSRADA	DNA repair protein RadA family protein.
Os06g0209300	3429.9	Os06g0209300	Hypothetical conserved gene.
Os04g0286500	3429.83	Os04g0286500	Homeodomain-like containing protein.
Os05g0182900	3429.69	Os05g0182900	Conserved hypothetical protein.
Os06g0717100	3429.59	Os06g0717100	Senescence-associated family protein.
Os12g0197100	3429.43	OsPRAGL	Pre-ATP-grasp fold domain containing protein.
Os09g0395600	3429.27	Os09g0395600	Concanavalin A-like lectin/glucanase domain containing protein.
Os02g0130000	3428.66	Os02g0130000	Similar to SWIb domain-containing protein (Fragment).
Os02g0541150	3428.4	Os02g0541150	Hypothetical protein.
Os06g0188600	3427.85	OsGLR4.2	Hypothetical conserved gene.
Os05g0314100	3427.43	Os05g0314100	Similar to Small nuclear ribonucleoprotein-like protein.
Os08g0320100	3426.15	Os08g0320100	Nucleotide-binding, alpha-beta plait domain containing protein.
Os02g0101900	3425.18	Os02g0101900	Conserved hypothetical protein.
Os03g0624800	3424.79	Os03g0624800	Pentatricopeptide repeat domain containing protein.
Os11g0483600	3424.5	Os11g0483600	DNA-binding SAP domain containing protein.
Os09g0306632	3423.78	Os09g0306632	Hypothetical conserved gene.
Os08g0266600	3423.37	Os08g0266600	WD40/YVTN repeat-like domain containing protein.
Os01g0605300	3421.64	OsUBC48	Similar to Likely ubiquitin-conjugating enzyme e2.
Os07g0685400	3421.21	Os07g0685400	Conserved hypothetical protein.
Os12g0197500	3420.51	OsSGS3	Homolog of Arabidopsis suppressor of gene silencing 3, Cofactor of RNA-dependent RNA polymerase, Defense response to virus
Os07g0408500	3418.81	Os07g0408500	Similar to Rac GTPase activating protein 3 (Fragment).
Os08g0344600	3418.65	Os08g0344600	Similar to Triose phosphate/phosphate translocator, non-green plastid, chloroplast precursor (CTPT).
Os12g0428600	3418.32	Os12g0428600	Similar to E3 ubiquitin protein ligase UPL2 (EC 6.3.2.-) (Ubiquitin-protein ligase 2).
Os05g0540100	3417.95	OsFEN1	Flap endonuclease-1a (EC 3.-.-.-) (OsFEN-1a).
Os02g0109501	3417.63	JMJ719	Hypothetical conserved gene.
Os05g0404000	3416.6	Os05g0404000	Mitochodrial transcription termination factor-related family protein.
Os07g0243200	3416.46	AGPL4	Plastidic large subunit of ADP-glucose pyrophosphorylase (AGP), Starch synthesis in rice pollen
Os11g0672700	3416.45	OsRecQ1	RecQ DNA helicase, RNA silencing
Os04g0563700	3415.07	cycB2	Cyclin.
Os05g0112900	3414.27	Os05g0112900	Pentatricopeptide repeat domain containing protein.
Os07g0167300	3413.83	Os07g0167300	Conserved hypothetical protein.
Os04g0415401	3413.77	Os04g0415401	Conserved hypothetical protein.
Os04g0488000	3413.44	CDKG	Similar to PITSLRE serine/threonine-protein kinase CDC2L1 (EC 2.7.1.37) (Galactosyltransferase associated protein kinase p58/GTA) (Cell division cycle 2-like protein kinase 1).
Os09g0273950	3412	Os09g0273950	Conserved hypothetical protein.
Os12g0115100	3411.97	OsLTP1.18	Nonspecific lipid-transfer protein 1 precursor (LTP 1) (PAPI).
Os04g0476500	3411.43	Os04g0476500	MULE transposase, conserved domain domain containing protein.
Os09g0569400	3410.36	Os09g0569400	Beta-lactamase-like domain containing protein.
Os02g0526700	3410.36	Os02g0526700	Conserved hypothetical protein.
Os09g0299300	3409.53	Os09g0299300	Similar to predicted protein.
Os07g0421200	3409.45	Os07g0421200	Synaptojanin, N-terminal domain containing protein.
Os10g0136950	3409.33	Os10g0136950	Hypothetical protein.
Os05g0561800	3408.77	Os05g0561800	Hypothetical conserved gene.
Os11g0523800	3408.11	OsARF23	Similar to Isoform 3 of Auxin response factor 23.
Os07g0411200	3408.08	OsRFPH2-13	Similar to Anaphase promoting complex subunit 11 (APC11) (Cyclosome subunit 11) (Hepatocellular carcinoma associated RING finger protein).
Os01g0242200	3407.63	OsIDD8	Zinc finger, C2H2-type domain containing protein.
Os08g0512600	3407.32	CDKB2	B-type plant-specific cyclin-dependent kinase, DNA damage response
Os06g0164000	3407.2	Os06g0164000	Zinc finger, MIZ-type domain containing protein.
Os01g0781833	3407.08	Os01g0781833	Conserved hypothetical protein.
Os05g0381400	3406.66	AWPM-19	AWPM-19-like protein, Stress tolerance through ABA-dependent patheway
Os11g0310100	3406.23	Os11g0310100	Hypothetical conserved gene.
Os11g0578100	3406.11	OsDjC76	Heat shock protein DnaJ, N-terminal domain containing protein.
Os01g0229100	3405.89	Os01g0229100	Similar to Eukaryotic translation initiation factor 3 subunit 6-interacting protein.
Os10g0550300	3405.63	Os	Rop nucleotide exchanger, PRONE domain containing protein.
Os05g0121700	3405.08	OsRAD51B	DNA repair and recombination, RecA-like domain containing protein.
Os02g0702000	3404.53	OSOTP51	Pentatricopeptide repeats protein, Splicing of chloroplast mRNA
Os01g0822900	3404.31	OsLTP1.2	Similar to Lipid transfer protein.
Os05g0187500	3403.65	GW5	IQ calmodulin-binding motif family protein, Positive regulator of brassinosteroid signalling, Regulation of grain width and weight
Os09g0480700	3403.59	OsHAP5E	Similar to Transcription factor Hap5a-like protein.
Os06g0582400	3403.07	Os06g0582400	Conserved hypothetical protein.
Os04g0629700	3402.94	Os04g0629700	Similar to Kinesin-1 (Kinesin-like protein A).
Os03g0609000	3402.83	Os03g0609000	Peptidase, trypsin-like serine and cysteine domain containing protein.
Os04g0526600	3401.91	RASI	Similar to Alpha-amylase/subtilisin inhibitor (RASI).
Os03g0279801	3401.89	Os03g0279801	Non-protein coding transcript.
Os02g0720000	3401.6	Os02g0720000	Conserved hypothetical protein.
Os01g0842200	3401.25	Os01g0842200	Similar to Scarecrow-like 9 (Fragment).
Os08g0485500	3401.01	RAE2	Epidermal patterning factor-like 1 (EPFL1) protein, Small secretary signal peptide, Regulation of awn elongation (Dysfunctional RAE2 protein), Regulation of grain number, grain length, and awn development
Os12g0265800	3400.71	Os12g0265800	Hypothetical conserved gene.
Os03g0401951	3400.43	Os03g0401951	Hypothetical gene.
Os07g0246600	3400.25	Os07g0246600	Hypothetical conserved gene.
Os08g0127300	3399.89	Os08g0127300	Conserved hypothetical protein.
Os03g0256800	3399.53	Os03g0256800	Similar to RhoGAP domain containing protein, expressed.
Os04g0428950	3399.5	Os04g0428950	Similar to Ribonuclease P.
Os01g0305900	3399.18	Os01g0305900	Similar to R2R3 Myb transcription factor MYB-IF35.
Os04g0688000	3399.17	Os04g0688000	Similar to CAA303718.1 protein.
Os01g0341000	3397.7	Os01g0341000	Conserved hypothetical protein.
Os01g0878300	3395.83	Os01g0878300	Protein kinase, core domain containing protein.
Os10g0126700	3395.82	OsFbox513	Similar to F-box domain containing protein, expressed.
Os07g0659500	3395.8	Os07g0659500	Non-SMC condensin subunit, XCAP-D2/Cnd1 family protein.
Os12g0124100	3395.18	Os12g0124100	Conserved hypothetical protein.
Os02g0258200	3394.73	Os02g0258200	Similar to high mobility group family.
Os05g0295900	3393.63	Os05g0295900	Conserved hypothetical protein.
Os06g0297600	3392.99	Os06g0297600	Similar to transporter-related.
Os07g0605900	3392.85	Os07g0605900	Similar to Protein EGG APPARATUS-1.
Os09g0498600	3391.46	Os09g0498600	K Homology, type 1, subgroup domain containing protein.
Os02g0753500	3391.43	OsSTA78	Tetratricopeptide-like helical domain containing protein.
Os01g0179400	3391.36	SSG4	Amyloplast-localized protein containing DUF490, Regulation of starch grain sizes
Os06g0139000	3390.41	Os06g0139000	Conserved hypothetical protein.
Os11g0181400	3390.32	OsMLO11	Similar to barley mlo defense gene homolog4.
Os03g0701000	3389.62	Os03g0701000	Similar to HEAT repeat family protein, expressed.
Os09g0309100	3389.38	Os09g0309100	Zinc finger, SWIM-type domain containing protein.
Os01g0645400	3389.01	YUCCA1	Flavin monooxygenase-like enzyme , Auxin biosynthesis
Os02g0328600	3388.81	Os02g0328600	Conserved hypothetical protein.
Os01g0535900	3388.18	Os01g0535900	Similar to methyltransferase.
Os03g0222600	3386.56	Os03g0222600	Similar to caleosin.
Os08g0260400	3386.3	Os08g0260400	Conserved hypothetical protein.
Os07g0507300	3386.03	Os07g0507300	Similar to GCK-like kinase MIK.
Os02g0521300	3385.32	OsBON1	Copine protein, Negative regulation of disease resistance, Positive regulation of plant growth and development
Os03g0109400	3384.84	HOX10	Similar to cDNA clone:J033091P14, full insert sequence.
Os02g0119100	3384.4	SIP9	Conserved hypothetical protein.
Os09g0272600	3384.3	Os09g0272600	Conserved hypothetical protein.
Os03g0858700	3383.58	Os03g0858700	Protein of unknown function DUF1499 family protein.
Os08g0510900	3383.09	Os08g0510900	Nse4 domain containing protein.
Os09g0560000	3382.61	Os09g0560000	Armadillo-like helical domain containing protein.
Os07g0507200	3382.44	Os07g0507200	Cell cycle regulated microtubule associated protein domain containing protein.
Os06g0163200	3382.37	OsPOP11	Esterase/lipase/thioesterase domain containing protein.
Os01g0108800	3381.56	Os01g0108800	Protein of unknown function DUF936, plant family protein.
Os01g0595300	3380.77	Os01g0595300	MULE transposase, conserved domain domain containing protein.
Os04g0643100	3380.42	Os04g0643100	Similar to Vacuolar ATP synthase subunit D (EC 3.6.3.14) (V-ATPase D subunit) (Vacuolar proton pump D subunit).
Os08g0524800	3380.15	OsbHLH091	Similar to TA1 protein (Fragment).
Os12g0587100	3378.98	Os12g0587100	Similar to RSSG8.
Os02g0592200	3378.96	Os02g0592200	Similar to alkaline phosphatase D.
Os05g0387200	3378.87	Os05g0387200	UDP-sulfoquinovose synthase, Homeostasis of phosphate (Pi) and sulfur (S)
Os01g0618400	3378.62	OsRH25	Similar to RNA helicase (Fragment).
Os04g0167875	3378.24	Os04g0167875	Protein phosphatase 2C-like domain containing protein.
Os05g0513200	3378.23	Os05g0513200	NLI interacting factor domain containing protein.
Os11g0206600	3378.22	Os11g0206600	Mitochodrial transcription termination factor-related family protein.
Os05g0371200	3378.12	Os05g0371200	Similar to 26S proteasome non-ATPase regulatory subunit 14 (26S proteasome regulatory subunit rpn11).
ENSRNA049469398	3378.02	SSU_rRNA_eukarya	#N/A
Os11g0523110	3377.88	Os11g0523110	Similar to Alcohol dehydrogenase-like protein.
Os06g0145800	3377.3	Os06g0145800	Similar to Whirly family nucleic acid binding protein.
Os06g0220300	3376.13	Os06g0220300	Similar to Phi-1 protein.
Os01g0869300	3374.84	Os01g0869300	Conserved hypothetical protein.
Os11g0202300	3374.46	Os11g0202300	Cyclin-like F-box domain containing protein.
Os02g0133300	3374.09	SMC3	Similar to SMC3 protein.
Os07g0208900	3372.61	Os07g0208900	Similar to transporter-related.
Os05g0349700	3372.55	YGL1	Chl synthase, Chl biosynthesis
Os02g0202250	3372.33	Os02g0202250	Hypothetical conserved gene.
Os01g0214300	3370.91	Os01g0214300	Conserved hypothetical protein.
Os05g0354300	3370.59	APC1	Similar to Meiotic check point regulator-like protein.
Os07g0608100	3370.49	Os07g0608100	Conserved hypothetical protein.
Os06g0589800	3370.25	Os06g0589800	Protein kinase, core domain containing protein.
Os09g0470900	3370.06	Os09g0470900	Uncharacterised conserved protein UCP013022 domain containing protein.
Os04g0517000	3369.42	Os04g0517000	Similar to OSIGBa0145M07.3 protein.
Os03g0770700	3369.01	OsPLT7	Hypothetical conserved gene.
Os01g0139600	3368.68	Os01g0139600	Similar to Lipid phosphate phosphatase 2 (EC 3.1.3.-) (AtLPP2) (Phosphatidic acid phosphatase 2) (AtPAP2) (Prenyl diphosphate phosphatase).
Os02g0805200	3368.46	OsPCNA	Proliferating cell nuclear antigen (PCNA)
Os12g0425600	3367.93	Os12g0425600	Protein of unknown function DUF246, plant family protein.
Os01g0621300	3367.68	Os01g0621300	Hypothetical conserved gene.
Os03g0818800	3366.82	AP2/EREBP033	AP2 domain containing transcription factor, Control of inflorescence architecture, Floral meristem establishment
Os08g0179000	3366.74	Os08g0179000	Protein kinase, catalytic domain domain containing protein.
Os01g0197100	3366.47	D2	Cytochrome P450, Brassinosteroids biosynthesis, Regulation of plant architecture
Os01g0535400	3365.72	Os01g0535400	Protein kinase, catalytic domain domain containing protein.
Os02g0170500	3364.68	OsHAP5A	Histone-fold domain containing protein.
Os04g0599650	3364.68	Os04g0599650	DNA helicase, UvrD/REP type domain containing protein.
Os06g0517500	3364.43	Os06g0517500	Hypothetical conserved gene.
Os09g0386600	3364.41	Os09g0386600	Conserved hypothetical protein.
Os04g0498800	3364.28	Os04g0498800	Similar to Cell division control protein 48 homolog B (AtCDC48b).
Os08g0192400	3363.99	Os08g0192400	Similar to DRP1 protein.
Os04g0629300	3363.85	SnRK2	Similar to H0303G06.18 protein.
Os03g0758700	3363.77	Os03g0758700	WD40 repeat domain containing protein.
Os09g0284600	3363.33	Os09g0284600	Similar to enhancer of polycomb-like protein101.
Os01g0337600	3363.09	Os01g0337600	Similar to predicted protein.
Os01g0530500	3362.93	Os_F0571	Protein of unknown function DUF295 domain containing protein.
Os01g0668300	3361.34	Os01g0668300	Conserved hypothetical protein.
Os08g0130900	3361.02	Os08g0130900	Similar to galactosyltransferase family.
Os01g0977600	3360.54	Os01g0977600	Hypothetical conserved gene.
Os11g0102500	3360.32	Os11g0102500	Similar to predicted protein.
Os11g0246100	3360.12	Os11g0246100	Mitochodrial transcription termination factor-related family protein.
Os05g0102600	3359.84	OsRFPHC-11	Zinc finger, RING/FYVE/PHD-type domain containing protein.
Os04g0566100	3359.5	Os04g0566100	Similar to OSIGBa0158F05.11 protein.
Os08g0290000	3358.93	Os08g0290000	Nuclear-localized pentatricopeptide repeat (PPR) protein, Regulation of mitochondrial development and/or functions, Endosperm development
Os01g0715800	3358.68	Os01g0715800	Conserved hypothetical protein.
Os04g0512400	3358.24	OsRFPHC-12	Similar to Midline 1 protein (Tripartite motif protein 18).
Os03g0356414	3358.12	OsDIS1	Similar to Ubiquitin ligase SINAT5 (EC 6.3.2.-) (Seven in absentia homolog 5). Splice isoform 2.
Os09g0497700	3358.12	OsATG16	Autophagy protein 16 domain containing protein.
Os05g0178900	3357.85	Os05g0178900	PRP38 family protein.
Os05g0497150	3357.64	SMC4	Hypothetical conserved gene.
Os10g0488800	3357.6	OSMYOVIIIB	Myosin head, motor region domain containing protein.
Os07g0471300	3356.88	OsAGO18	Argonaute (AGO) protein, Broad-spectrum virus resistance, Male gametophyte development
Os03g0240600	3355.44	OsUPS	U-box containing E3 ligase, Response to phosphate starvation
Os02g0799100	3355.36	OsSGO1	Hypothetical conserved gene.
Os02g0195800	3355.11	OsDjC17	Similar to Chaperone protein dnaJ 6 (AtJ6) (AtDjC6).
Os05g0563500	3354.98	Os05g0563500	Conserved hypothetical protein.
Os03g0815900	3354.69	Os03g0815900	Similar to DNA-directed RNA polymerase.
Os02g0681900	3354.69	Os02g0681900	GRAS transcription factor domain containing protein.
Os03g0292100	3354.02	OsPP2C32	Hypothetical conserved gene.
Os09g0568200	3353.82	OsHAP3L	Similar to DNA polymerase epsilon subunit 3.
Os01g0904400	3353.75	SMC2	Similar to Chromosome assembly protein homolog.
Os05g0149251	3353.66	Os05g0149251	Hypothetical protein.
Os12g0526600	3353.26	OsFbox661	Leucine-rich repeat, cysteine-containing subtype domain containing protein.
Os02g0151800	3352.88	Os02g0151800	Similar to Ca2+/calmodulin-dependent protein kinase phosphatase.
Os01g0896300	3352.81	FSM	Hypothetical conserved gene.
Os01g0703400	3352.77	OsFPPS1	Similar to Farnesyl pyrophosphate synthetase (FPP synthetase) (FPS) (Farnesyl diphosphate synthetase) [Includes: Dimethylallyltranstransferase (EC 2.5.1.1); Geranyltranstransferase (EC 2.5.1.10)].
Os03g0167800	3352.58	OsFbox129	Kelch-type beta propeller domain containing protein.
Os05g0491400	3352.11	Os05g0491400	Similar to LRR protein.
Os03g0719500	3351.88	Os03g0719500	Hypothetical conserved gene.
Os04g0423600	3351.43	OsSET18	SET domain containing protein.
Os02g0761100	3351.04	OsCYP40b	Similar to Cyclophilin-40 (Expressed protein).
Os12g0167700	3350.94	Os12g0167700	Similar to SAP domain containing protein, expressed.
Os09g0540600	3350.42	OsWD40-173	Similar to WD-40 repeat protein MSI1.
Os07g0114500	3349.55	Os07g0114500	Conserved hypothetical protein.
Os01g0658700	3349.39	Os01g0658700	Glycoside hydrolase-type carbohydrate-binding, subgroup domain containing protein.
Os10g0324600	3349.29	Os10g0324600	Zinc finger, C2H2-like domain containing protein.
Os12g0433500	3348.83	Os12g0433500	Similar to FU (FUSED); protein serine/threonine kinase.
Os10g0438500	3348.66	OsFbox554	Cyclin-like F-box domain containing protein.
Os04g0527900	3348.57	OsTIP3	Similar to Tonoplast membrane integral protein ZmTIP3-2.
Os04g0352200	3348.52	Os04g0352200	Conserved hypothetical protein.
Os03g0254000	3348.25	Os03g0254000	NB-ARC domain containing protein.
Os01g0232500	3347.85	OsUBC42	Ubiquitin-conjugating enzyme/RWD-like domain containing protein.
Os06g0491300	3347.1	Os06g0491300	Hypothetical conserved gene.
Os12g0599900	3346.84	Os12g0599900	Tetratricopeptide-like helical domain containing protein.
Os02g0464400	3346.46	Os02g0464400	Similar to D-mannose binding lectin family protein, expressed.
Os02g0602500	3346.16	Os02g0602500	Similar to Pre-mRNA-splicing factor ISY1.
Os05g0392900	3345.9	Os05g0392900	Conserved hypothetical protein.
Os11g0433800	3345.85	Os11g0433800	Protein of unknown function DUF635 family protein.
Os12g0166000	3345.58	OsNucAP3	Conserved hypothetical protein.
Os07g0136500	3345.28	Os07g0136500	Hypothetical gene.
Os10g0545600	3344.88	Os10g0545600	Similar to transposon protein.
Os01g0841600	3344.58	OscTPI	Triose phosphate isomerase (EC 5.3.1.1), Abiotic stress response, Response to methylglyoxal (cytotoxin)
Os07g0647300	3344.11	Os07g0647300	Conserved hypothetical protein.
Os05g0374500	3343.83	OsDJC31	Tetratricopeptide-like helical domain containing protein.
Os09g0502000	3343.82	rpL32_9.3	Similar to Ribosomal L32.
Os03g0126100	3343.73	Os03g0126100	Similar to Arabidopsis thaliana DNA, 40 kb surrounding ACS1 locus.
Os03g0161100	3343.6	Os03g0161100	Similar to Viral A-type inclusion protein repeat containing protein, expressed.
Os05g0512000	3343.46	OsBRCA1	Zinc finger, RING/FYVE/PHD-type domain containing protein.
Os07g0189700	3343.09	Os07g0189700	Similar to JHL07K02.7 protein.
Os09g0476100	3342.47	Os09g0476100	RNA recognition motif, glycine rich protein domain containing protein.
Os08g0504800	3340.97	Os08g0504800	Similar to protein kinase.
Os06g0184500	3340.91	Os06g0184500	A member of the NPY gene family, Inflorescence development
Os06g0609500	3340.89	Os06g0609500	Homeodomain-like containing protein.
Os10g0457400	3340.65	Os10g0457400	Similar to shugoshin-1.
Os09g0439000	3340.43	Os09g0439000	Similar to predicted protein.
Os05g0153200	3340.4	Os05g0153200	Uncharacterised domain XH domain containing protein.
Os04g0530300	3339.96	Os04g0530300	Similar to OSIGBa0155K17.11 protein.
Os06g0667900	3339.24	Os06g0667900	Disease resistance protein domain containing protein.
Os02g0173700	3339.13	Os02g0173700	Similar to RNA binding.
Os01g0937100	3339.03	Os01g0937100	Similar to Xylanase inhibitor precursor (Xylanase inhibitor TAXI-I).
Os03g0832500	3338.68	Os03g0832500	Nucleic acid-binding, OB-fold domain containing protein.
Os02g0179100	3338.01	Os02g0179100	Metal-dependent phosphohydrolase, HD region domain containing protein.
Os02g0190500	3336.8	Os02g0190500	Serine/threonine protein kinase-related domain containing protein.
Os04g0425100	3336.76	Os04g0425100	Zinc finger, RING/FYVE/PHD-type domain containing protein.
Os12g0182300	3336.54	Os12g0182300	Protein kinase, core domain containing protein.
Os05g0346100	3336.44	Os05g0346100	Phox-like domain containing protein.
Os01g0258100	3336.36	Os01g0258100	Hypothetical conserved gene.
Os04g0446200	3335.93	Os04g0446200	Similar to OSIGBa0140O07.13 protein.
Os02g0194000	3335.74	OsCHB702	Similar to ATSWI3B.
Os09g0447000	3335.1	Oshox11	Homeodomain-related domain containing protein.
Os07g0573700	3335.01	Os07g0573700	Nucleotide-sugar transporter family protein.
Os02g0832200	3334.7	Os02g0832200	Similar to chloroplast channel forming outer membrane protein.
Os02g0122000	3333.96	Os02g0122000	Similar to P18.
Os01g0558600	3333.82	OsRab1B2	Ras-related protein RIC1.
Os05g0282900	3333.77	Os05g0282900	Conserved hypothetical protein.
Os02g0617500	3333.21	MER3	DEAD-like helicase, N-terminal domain containing protein.
Os01g0847600	3332.27	ARK1	Aldo-keto reductase, Detoxification of abiotic stress-related reactive aldehydes, Oxidative and heat stress tolerance, Herbicide resistance
Os09g0482300	3331.74	GSC	Late embryogenesis abundant protein, LEA-18 domain containing protein.
Os02g0497500	3331.2	Rad50	Similar to DNA repair protein Rad50.
Os06g0130600	3331.2	Os06g0130600	GAGA binding-like family protein.
Os08g0499700	3330.63	Os08g0499700	Conserved hypothetical protein.
Os12g0233300	3330.5	Os12g0233300	Histidine triad (HIT) protein family protein.
Os01g0102500	3330.33	Os01g0102500	Conserved hypothetical protein.
Os05g0397900	3330.2	Os05g0397900	Kinesin, motor region domain containing protein.
Os04g0625100	3329.95	Os04g0625100	Similar to OSIGBa0148A10.1 protein.
Os01g0159300	3329.85	Os01g0159300	Zinc finger, RING/FYVE/PHD-type domain containing protein.
Os12g0156200	3329.54	Os12g0156200	Similar to DNA-binding factor of bZIP class.
Os08g0474500	3329.16	Os08g0474500	Conserved hypothetical protein.
Os05g0553800	3328.74	Os05g0553800	Similar to Anti-silencing protein-like (Anti-silencing function 1b) (Anti- silencing factor 1-like protein).
Os04g0569100	3327.8	ROC4	Similar to OCL1 homeobox protein.
Os08g0143400	3327.61	Hd18	SWIRM and amine oxidase domain-containing protein, Homolog of Arabidopsis FLOWERING LOCUS D (FLD), Control of flowering time
Os07g0668700	3327.59	Os07g0668700	Lipase, class 3 family protein.
Os04g0509000	3327.57	Os04g0509000	Similar to Pto kinase interactor 1.
Os12g0488800	3326.61	Os12g0488800	RNA polymerase II, Rpb4, core domain containing protein.
Os09g0488600	3326.36	Os09g0488600	Protein kinase PKN/PRK1, effector domain containing protein.
Os11g0549665	3326.35	Os11g0549665	Hypothetical conserved gene.
Os01g0226500	3326.32	Os01g0226500	Conserved hypothetical protein.
Os04g0192350	3325.89	Os04g0192350	Similar to H0124E07.4 protein.
Os06g0300800	3325.68	OsWD40-128	Hypothetical conserved gene.
Os10g0202900	3325.6	Os10g0202900	Hypothetical conserved gene.
Os04g0298700	3325.32	Os04g0298700	Clp, N-terminal domain containing protein.
Os02g0312800	3324.89	OsSNI1	Homolog of the Arabidopsis SNI1 protein, Negative regulation of E2F transcription factor
Os03g0561283	3324.64	Os03g0561283	Conserved hypothetical protein.
Os03g0588600	3324.14	Os03g0588600	Frigida-like family protein.
Os07g0667900	3323.19	Os07g0667900	Hypothetical protein.
Os07g0160000	3323.17	Os07g0160000	Similar to Ubiquitin carboxyl-terminal hydrolase.
Os03g0221300	3322.97	ONAC057	Similar to No apical meristem protein, expressed.
Os03g0676100	3322.7	Os03g0676100	Uncharacterised protein family UPF0310 domain containing protein.
Os04g0433900	3322.42	Os04g0433900	Similar to predicted protein.
Os02g0164900	3322.24	OsARF6a	Similar to Auxin response factor 3.
Os01g0891300	3322.15	Os01g0891300	Similar to Allyl alcohol dehydrogenase.
Os09g0103600	3321.21	Os09g0103600	PRP38 family protein.
Os04g0584900	3320.94	Os04g0584900	Conserved hypothetical protein.
Os03g0822900	3320.87	Os03g0822900	Protein of unknown function DUF659 domain containing protein.
Os05g0157100	3320.25	Os05g0157100	Nucleic acid-binding, OB-fold domain containing protein.
Os10g0547000	3320.2	Os10g0547000	Prefoldin domain containing protein.
Os03g0104100	3319.96	Os03g0104100	Protein phosphatase 2C, N-terminal domain containing protein.
Os02g0805250	3319.92	OsbHLH107	Basic helix-loop-helix transcription factor, Regulation of grain size
Os03g0214100	3319.91	OsRPA1	Replication protein A1.
Os10g0142900	3319.69	Os10g0142900	Similar to RNA methyltransferase, TrmH family protein, expressed.
Os12g0638800	3318.87	Os12g0638800	Similar to HI0933-like protein, expressed.
Os04g0610000	3318.16	Os04g0610000	Similar to H0702G05.12 protein.
Os02g0172800	3317.95	Os02g0172800	Similar to Zinc-binding protein.
Os03g0859800	3317.76	Os03g0859800	Ovarian tumour, otubain domain containing protein.
Os12g0150200	3316.76	OsCYP450	Cytochrome P450 enzyme, Salt tolerance
Os03g0818100	3315.78	Os03g0818100	Histidine acid phosphatase family protein.
Os03g0726200	3315.76	OsITPK3	Similar to Hydroxyproline-rich glycoprotein DZ-HRGP precursor.
Os07g0659800	3315.1	Os07g0659800	Similar to Ubiquitin ligase SINAT5 (EC 6.3.2.-) (Seven in absentia homolog 5). Splice isoform 2.
Os01g0312800	3315.02	OsGH9B2	Similar to CEL4=CELLULASE 4 (Fragment).
Os07g0136866	3315.01	Os07g0136866	Similar to BRI1-KD interacting protein 133 (Fragment).
Os04g0599800	3315	OsWD40-109	WD40 repeat-like domain containing protein.
Os10g0523100	3314.91	Os10g0523100	Isopenicillin N synthase family protein.
Os05g0548300	3314.85	OsABCB18	ABC transporter, transmembrane domain domain containing protein.
Os09g0530500	3314.57	Os09g0530500	Hypothetical conserved gene.
Os08g0434000	3313.5	Os08g0434000	Pentatricopeptide repeat domain containing protein.
Os01g0510500	3313.42	Os01g0510500	Conserved hypothetical protein.
Os07g0636400	3313.16	OsRPL30e	Similar to ribonuclease P.
Os10g0184300	3313.04	Os10g0184300	ATPase, V0/A0 complex, 116-kDa subunit family protein.
Os08g0477800	3312.41	Os08g0477800	PWWP domain containing protein.
Os04g0659400	3312.31	Os04g0659400	ENT domain containing protein.
Os01g0898400	3311.7	Os01g0898400	Conserved hypothetical protein.
Os05g0145300	3311.67	Os05g0145300	RNA-binding, CRM domain domain containing protein.
Os11g0146100	3311.55	Os11g0146100	Similar to AtPIP5K1.
Os06g0638100	3311.51	Os06g0638100	Similar to Tic21.
Os05g0437300	3311.02	RBP-61	Nucleotide-binding, alpha-beta plait domain containing protein.
Os04g0412800	3310.33	OsGRL8	Thioredoxin fold domain containing protein.
Os08g0101100	3308.82	HMGB	High mobility group, HMG1/HMG2 domain containing protein.
Os06g0653000	3308.6	OsGL1-3	Glossy1(GL1) homolog, Cuticular wax biosynthesis, Drought tolerance
Os08g0179100	3307.71	Os08g0179100	Hypothetical protein.
Os01g0938200	3307.47	Os01g0938200	Similar to RNA-binding protein BRUNOL5 (Fragment).
Os11g0602400	3306.75	Os11g0602400	tRNA intron endonuclease, catalytic domain-like domain containing protein.
Os01g0898900	3306.27	Os01g0898900	Nucleotide-sugar transporter family protein.
Os02g0126500	3306.13	Os02g0126500	Pentatricopeptide repeat domain containing protein.
Os11g0137000	3305.22	PIN1B	PIN protein, Auxin efflux carrier, Auxin transport and signaling, Panicle formation
Os03g0215800	3304.73	Os03g0215800	Pyridoxal phosphate-dependent enzyme, beta subunit domain containing protein.
Os10g0540900	3304.67	Os10g0540900	Inorganic pyrophosphatase domain containing protein.
Os06g0280900	3304.61	Os06g0280900	Conserved hypothetical protein.
Os11g0425800	3304.25	Os11g0425800	Similar to 60S ribosomal protein L13a.
Os12g0564600	3303.86	BIP117	Zinc finger, CCHC-type domain containing protein.
Os01g0899800	3303.83	OsPLT5	Pathogenesis-related transcriptional factor and ERF domain containing protein.
Os03g0711200	3303.03	Os03g0711200	Similar to Phosphatidylinositol 4-kinase.
Os08g0178300	3302.84	Os08g0178300	Protein of unknown function DUF2050, pre-mRNA-splicing factor domain containing protein.
Os03g0292900	3302.79	Os03g0292900	Similar to Importin-beta N-terminal domain containing protein.
Os05g0529600	3302.54	Os05g0529600	Hypothetical conserved gene.
Os03g0803700	3302.08	Os03g0803700	Hypothetical conserved gene.
Os12g0125300	3301.67	Os12g0125300	Mitotic checkpoint serine/threonine protein kinase, Bub1 domain containing protein.
Os12g0133800	3301.41	OsPIN1D	PIN protein, Auxin efflux carrier, Auxin transport and signaling, Panicle formation
Os01g0547133	3301.19	Os01g0547133	Similar to carboxyl-terminal proteinase.
Os02g0641900	3300.79	myb7	MYB transcription factor, Cold stress-response
Os04g0685500	3299.23	OsEXO70A2	Exo70 exocyst complex subunit domain containing protein.
Os10g0151800	3299.2	Os10g0151800	Similar to predicted protein.
Os10g0563300	3298.98	Os10g0563300	WD40 repeat-like domain containing protein.
Os06g0705300	3298.92	Os06g0705300	Pentatricopeptide repeat domain containing protein.
Os08g0526500	3298.72	Os08g0526500	Similar to SOX-1 protein.
Os11g0497000	3298.49	Os11g0497000	Similar to Ubiquitin activating enzyme-like protein (SUMO activating enzyme 1a).
Os11g0210000	3298.48	Os11g0210000	Conserved hypothetical protein.
Os11g0485200	3298.44	Os11g0485200	ATPase, P-type, K/Mg/Cd/Cu/Zn/Na/Ca/Na/H-transporter family protein.
Os02g0760200	3297.99	Os02g0760200	Conserved hypothetical protein.
Os09g0417500	3297.97	Os09g0417500	Pentatricopeptide repeat domain containing protein.
Os05g0486300	3296.82	Os05g0486300	Similar to CCR4-NOT transcription complex subunit 2.
Os02g0742100	3296.32	Os02g0742100	Conserved hypothetical protein.
Os05g0489800	3295.79	CENH3	Centromeric histone 3 (Histone H3).
Os06g0692800	3295.45	Os06g0692800	Protein of unknown function DUF547 domain containing protein.
Os01g0738500	3295.4	Os01g0738500	Phospholipase C, phosphatidylinositol-specific, Y domain domain containing protein.
Os12g0267900	3295.12	OsRFP	Zinc finger, RING/FYVE/PHD-type domain containing protein.
Os01g0753800	3294.19	Os01g0753800	Conserved hypothetical protein.
Os03g0306200	3293.11	OsWD40-69	Similar to transducin family protein / WD-40 repeat family protein.
Os05g0497600	3293.02	OsAIR1	Arsenic-induced RING E3 ligase, Abiotic stress response
Os11g0118600	3292.99	Os11g0118600	Protein of unknown function DUF1191 family protein.
Os06g0318300	3292.08	Os06g0318300	Similar to Rho GDP dissociation inhibitor 2 (Fragment).
Os04g0112200	3291.77	Orysa	Similar to OSIGBa0127D24.8 protein.
Os07g0565200	3291.58	Os07g0565200	Similar to Cell differentiation protein rcd1.
Os08g0110800	3291.46	Os08g0110800	K Homology, type 1, subgroup domain containing protein.
Os11g0169900	3291.34	Os11g0169900	Similar to Vacuolar ATP synthase 16 kDa proteolipid subunit (EC 3.6.3.14) (V- ATPase 16 kDa proteolipid subunit) (Fragment).
Os02g0831400	3290.94	SIP16	Similar to SKIP interacting protein 16.
Os06g0650600	3290.27	Os06g0650600	Nonaspanin (TM9SF) family protein.
Os04g0471700	3289.75	OsWRKY35	Similar to WRKY10 (WRKY transcription factor 35).
Os05g0560500	3289.69	Os05g0560500	Conserved hypothetical protein.
Os12g0230133	3288.39	Os12g0230133	Conserved hypothetical protein.
Os01g0178900	3287.87	Os01g0178900	Similar to Symbiosis-related disease resistance protein (Fragment).
Os05g0521400	3286.89	Os05g0521400	Conserved hypothetical protein.
Os01g0367300	3286.47	Os01g0367300	Nucleotide-binding, alpha-beta plait domain containing protein.
Os09g0482550	3285.81	OsHsp90	Late embryogenesis abundant protein, LEA-18 domain containing protein.
Os01g0266200	3284.91	Os01g0266200	Conserved hypothetical protein.
Os02g0728500	3284.58	OsSERL3	Similar to BRASSINOSTEROID INSENSITIVE 1-associated receptor kinase 1.
Os01g0643600	3284.44	Oshox3	HD-Zip II family transcription factor, Regulation of plant development, Modulation of gibberellin biosynthesis
Os05g0447500	3283.91	OsMed13_1	Mediator complex, subunit Med13 domain containing protein.
Os04g0580400	3283.62	OsUBC3	SUMO conjugating enzyme, Drought stress response
Os02g0771200	3283.6	Os02g0771200	Protein of unknown function DUF573 domain containing protein.
Os02g0197900	3283.55	OsSTA53	Conserved hypothetical protein.
Os02g0184200	3283.31	Os02g0184200	Similar to Vacuolar proton pyrophosphatase.
Os03g0758400	3282.7	Os03g0758400	Ankyrin repeat containing protein.
Os02g0480900	3282.64	Os02g0480900	LsmAD domain domain containing protein.
Os07g0654300	3282.33	Os07g0654300	Conserved hypothetical protein.
Os04g0467901	3282.26	OsKCH2	Plant-specific kinesin-14, Processive minus-end-directed microtubule motor
Os02g0556700	3281.77	Os02g0556700	T-complex 11 family protein.
Os05g0497500	3281.33	OsC3H36	Hypothetical conserved gene.
Os02g0725700	3280.85	OsHAP3E	Histone-fold domain containing protein.
Os08g0460800	3280.5	OsFbox449	Hypothetical conserved gene.
Os04g0465300	3280.42	GASR2	A member of the GAST (gibberellin (GA)-Stimulated Transcript) family, Cell division, Differentiation of panicles
Os10g0195175	3279.92	Os10g0195175	Hypothetical gene.
Os01g0818600	3279.22	Os01g0818600	Similar to Leucine-rich repeat transmembrane protein kinase.
Os10g0440100	3278.22	Orysa	DP TF.
Os06g0635500	3278.1	Os06g0635500	Hypothetical conserved gene.
Os02g0194300	3277.95	Os02g0194300	Nse4 domain containing protein.
Os11g0615100	3277.95	OsRPA49	RNA polymerase I associated factor, A49-like domain containing protein.
Os04g0421700	3277.76	Os04g0421700	FAR1 domain containing protein.
Os02g0550900	3275.88	Os02g0550900	FAR1 DNA binding domain domain containing protein.
Os08g0406700	3275.31	Os08g0406700	Hypothetical protein.
Os10g0187454	3275.01	Os10g0187454	Non-protein coding transcript.
Os01g0133900	3274.57	Os01g0133900	Similar to predicted protein.
Os01g0133832	3274.23	Os01g0133832	Hypothetical gene.
Os03g0201400	3274.09	Os03g0201400	Pentatricopeptide repeat domain containing protein.
Os01g0773000	3273.59	Os01g0773000	Similar to RNA binding / pseudouridylate synthase/ tRNA-pseudouridine synthase.
Os04g0648700	3273.29	EME1	DNA repair nuclease, XPF-type/Helicase domain containing protein.
Os03g0133300	3273.08	Os03g0133300	Similar to F7F22.5.
Os08g0501500	3273	Os08g0501500	EGF-type aspartate/asparagine hydroxylation site domain containing protein.
Os01g0786700	3272.44	Os01g0786700	Protein of unknown function DUF81 domain containing protein.
Os07g0197100	3272.04	OsHXK4	Similar to Hexokinase-4, chloroplastic.
Os04g0496300	3271.18	Os04g0496300	Similar to H0306B06.4 protein.
Os12g0160400	3269.91	OsbHLH150	Basic helix-loop-helix dimerisation region bHLH domain containing protein.
Os04g0223000	3269.72	Os04g0223000	Sec1-like protein family protein.
Os12g0612700	3269.56	HOX33	Class III homeodomain-leucine zipper (HD-Zip III) protein, Age-dependent leaf senescence
Os08g0145501	3269.55	Os08g0145501	Conserved hypothetical protein.
Os01g0286900	3269.22	OsIAA4	Similar to Auxin-responsive protein IAA31 (Indoleacetic acid-induced protein 31).
Os03g0783800	3269.22	Os03g0783800	Protein of unknown function DUF295 family protein.
Os07g0511500	3269.05	Os07g0511500	Zinc finger, RING/FYVE/PHD-type domain containing protein.
Os01g0976500	3269.04	Os01g0976500	KIP1-like domain containing protein.
Os04g0177600	3268.06	Os04g0177600	Similar to Actin-related protein 9.
Os01g0271000	3267.44	Os01g0271000	Conserved hypothetical protein.
Os09g0465500	3267.06	Os09g0465500	Conserved hypothetical protein.
Os02g0510000	3266.28	OsDjC18	Similar to Chaperone protein dnaJ.
Os06g0232700	3266.2	Os06g0232700	Similar to SWIM zinc finger family protein.
Os03g0719300	3266.08	Os03g0719300	Similar to Dihydroxyacetone/glycerone kinase-like protein.
Os10g0497600	3265.58	Os10g0497600	Serine/threonine protein kinase-related domain containing protein.
Os03g0764300	3265	OsMAPKKK18	Serine/threonine protein kinase domain containing protein.
Os08g0451800	3264.34	Os08g0451800	Zinc finger, C6HC-type domain containing protein.
Os10g0532200	3262.9	Os10g0532200	Alpha/beta hydrolase family protein.
Os11g0526900	3262.83	Os11g0526900	Non-protein coding transcript.
Os04g0386700	3261.9	Os04g0386700	Similar to OSIGBa0148P16.6 protein.
Os04g0548300	3260.91	Os04g0548300	Armadillo-type fold domain containing protein.
Os11g0568500	3260.87	Os11g0568500	Prefoldin domain containing protein.
Os08g0500200	3260.72	Os08g0500200	CBF1-interacting co-repressor CIR, N-terminal domain containing protein.
Os01g0306400	3259.95	OsDOG1L-1	Hypothetical conserved gene.
Os01g0944200	3259.76	Os01g0944200	Ribonuclease H-like domain containing protein.
Os02g0826100	3258.9	OsRH48	Similar to RNA helicase (Fragment).
Os01g0687600	3258.9	Os01g0687600	Similar to Arginine/serine-rich coiled coil protein 1.
Os05g0591600	3257.87	LOGL8	Similar to Carboxy-lyase.
Os09g0240975	3257.7	Os09g0240975	Hypothetical gene.
Os08g0517600	3257.2	Os08g0517600	Similar to Methylase.
[truncated: 9,343 more rows]

## Sheet: Module green
Gene	Connectivity	Gene_name	Description
Os08g0414600	313.468	Os08g0414600	Six-bladed beta-propeller, TolB-like domain containing protein.
Os11g0427500	312.182	Os11g0427500	Hypothetical conserved gene.
Os01g0870300	308.175	OsAMT3	Hypothetical conserved gene.
Os01g0961600	305.944	Os01g0961600	Conserved hypothetical protein.
Os02g0644700	302.749	Os02g0644700	Similar to Acyl-ACP thioesterase (Fragment).
Os02g0562300	299.285	Os02g0562300	Calmodulin binding protein-like family protein.
Os02g0805900	298.567	OsDCP2	NUDIX hydrolase, core domain containing protein.
Os05g0463900	295.038	Os05g0463900	HECT domain containing protein.
Os02g0180800	294.431	Os02g0180800	Primary microRNA of OsmiR156d; Target gene(s): SPL (Squamosa Promoter binding protein Like) gene family (Os07g0505200, Os02g0139400, Os01g0922600, Os08g0509600, Os08g0531600, Os09g0491532, Os09g0507100, Os02g0174100, Os06g0663500, Os06g0703500, Os04g0551500), Various developmental processes, especially flower development
Os03g0685750	294.346	Os03g0685750	Hypothetical conserved gene.
Os09g0527100	292.806	Os09g0527100	Similar to RNA-binding protein.
Os08g0528900	292.364	Os08g0528900	Similar to Transcriptional activator FHA1.
Os08g0198700	291.46	GLO6	Similar to Glycolate oxidase (EC 1.1.3.15) (Fragment).
Os03g0815800	291.258	OsERF058	Similar to Ethylene-responsive transcription factor 5 (Ethylene-responsive element binding factor 5) (EREBP-5) (AtERF5).
Os10g0115600	290.892	U1-70K	Hypothetical conserved gene.
Os05g0414501	289.662	Os05g0414501	Hypothetical conserved gene.
Os08g0249400	287.705	Os08g0249400	Hypothetical conserved gene.
Os05g0148500	285.616	Os05g0148500	Hypothetical conserved gene.
Os08g0224100	285.576	OsDPK1	Similar to Serine/thronine protein kinase-like protein.
Os02g0705000	285.208	Os02g0705000	NAD(P)-binding domain containing protein.
Os04g0636000	284.834	Os04g0636000	Similar to H0410G08.12 protein.
Os12g0116000	284.093	Os12g0116000	Similar to PV72.
Os01g0310600	282.511	Os01g0310600	Non-protein coding transcript.
Os03g0701900	282.458	Os03g0701900	Similar to Pinin/SDK/memA/ protein conserved region containing protein.
Os02g0110700	281.362	CHR744	Conserved hypothetical protein.
Os09g0431500	280.705	Os09g0431500	Similar to TATA box-binding protein associated factor 10.
Os05g0537300	279.699	Os05g0537300	Similar to Unconventional myosin heavy chain.
Os11g0162700	279.499	Os11g0162700	Hypothetical conserved gene.
Os01g0299500	279.482	Os01g0299500	Conserved hypothetical protein.
Os07g0680500	278.949	Os07g0680500	Similar to ATP binding / DNA binding / helicase/ nucleic acid binding / protein binding / zinc ion binding.
Os05g0325400	278.853	Os05g0325400	Conserved hypothetical protein.
Os06g0218500	278.822	OsMCM9	MCM family protein.
Os06g0139700	278.708	Os06g0139700	Protein of unknown function DUF2052, coiled-coil domain containing protein.
Os01g0756400	278.629	Os01g0756400	Conserved hypothetical protein.
Os12g0626100	278.309	Os12g0626100	Similar to HEAT-like.
Os03g0593100	278.199	Os03g0593100	Conserved hypothetical protein.
Os08g0122800	277.937	Os08g0122800	Conserved hypothetical protein.
Os02g0290500	277.043	OsUbDKgamma4	Phosphatidylinositol 3-/4-kinase (PI3/4K) family protein, Ubiquitin-like domain kinase, Control of flowering time
Os08g0117900	276.924	Os08g0117900	Myeloid leukemia factor domain containing protein.
Os02g0140200	275.773	OsOSC3	Similar to cycloartenol synthase.
Os02g0317500	274.827	OsFbox087	Cyclin-like F-box domain containing protein.
Os05g0128400	274.639	OsMTP1	Cation diffusion facilitator (CDF) family protein, Bivalent cation transporter, Translocation of Zn, Cd and other heavy metals, Ion homeostasis
Os04g0606700	274.466	Os04g0606700	Similar to OSIGBa0113I13.5 protein.
Os03g0366200	273.457	OsCRK1	Similar to Calcium/calmodulin-dependent serine/threonine-protein kinase 1.
Os02g0782600	273.39	Os02g0782600	Synaptojanin, N-terminal domain containing protein.
Os06g0255300	273.158	OsSYD	Conserved hypothetical protein.
Os02g0316900	273.054	Os02g0316900	B-block binding subunit of TFIIIC domain containing protein.
Os09g0510200	272.348	Os09g0510200	Protein of unknown function DUF667 family protein.
Os03g0647600	271.565	OSHAP2H	Similar to Nf-Y-A subunit.
Os08g0530000	271.438	Os08g0530000	Similar to Uridine kinase-like protein.
Os03g0119300	271.081	OsSub25	Peptidase S8, subtilisin-related domain containing protein.
Os11g0516400	270.852	Os11g0516400	Hypothetical conserved gene.
Os11g0708600	269.666	OsMed34_2	Similar to RECQL1 protein.
Os01g0612200	269.663	COXVB	Cytochrome c oxidase, subunit Vb family protein.
Os01g0754100	269.219	Os01g0754100	Nucleic acid-binding, OB-fold domain containing protein.
Os02g0681000	269.077	Os02g0681000	Mechanosensitive ion channel MscS domain containing protein.
Os05g0326400	268.761	Os05g0326400	Cyclin-related 2 domain containing protein.
Os05g0198700	268.57	Os05g0198700	Similar to REX1 DNA Repair family protein.
Os07g0642100	267.569	Os07g0642100	Nucleic acid-binding, OB-fold domain containing protein.
Os05g0108800	266.552	Os05g0108800	Cytochrome b5.
Os01g0961300	265.321	Os01g0961300	Conserved hypothetical protein.
Os01g0258600	265.016	Os01g0258600	Similar to predicted protein.
Os07g0598900	264.936	Os07g0598900	Similar to T1K7.11 protein.
Os07g0589400	264.745	OsWD40-146	Similar to Set1 complex component swd2.
Os08g0310300	264.188	Os08g0310300	Hypothetical gene.
Os11g0582300	263.431	Os11g0582300	Similar to root hair defective 3 GTP-binding (RHD3) family protein.
Os01g0860800	263.359	Os01g0860800	Glycoside hydrolase, family 17 protein.
Os10g0506900	263.217	Os10g0506900	Hypothetical conserved gene.
Os01g0873700	263.16	Os01g0873700	Protein of unknown function DUF803 family protein.
Os04g0615000	262.042	NAL1	Control of lateral leaf growth, panicle number
Os12g0209700	262.032	OsRFP	Hypothetical conserved gene.
Os07g0581300	261.166	Os07g0581300	Conserved hypothetical protein.
Os05g0269000	260.899	Os05g0269000	Hypothetical conserved gene.
Os07g0242600	260.671	OsFbox357	Cyclin-like F-box domain containing protein.
Os11g0637501	260.671	Os11g0637501	Similar to membrane protein.
Os06g0221100	260.544	Os06g0221100	TLDc domain containing protein.
Os01g0765300	259.855	Os01g0765300	RNA recognition motif domain domain containing protein.
Os02g0598400	259.404	Os02g0598400	Hypothetical conserved gene.
Os12g0142900	259.208	Os12g0142900	Similar to H0321H01.8 protein.
Os01g0109300	259.203	Os01g0109300	Similar to predicted protein.
Os01g0218900	259.017	Os01g0218900	Zinc finger, PHD-type domain containing protein.
Os05g0397800	258.313	Os05g0397800	Similar to dnaJ domain containing protein.
Os10g0124500	258.058	OsFbox507	Cyclin-like F-box domain containing protein.
Os03g0177300	257.937	Os03g0177300	Zinc finger, RING/FYVE/PHD-type domain containing protein.
Os11g0452400	257.8	Os11g0452400	Conserved hypothetical protein.
Os08g0288200	257.166	Os08g0288200	Adenylate kinase family protein.
Os07g0435900	256.521	OsSET25	SET domain containing protein.
Os11g0204800	256.503	Os11g0204800	Similar to Wali7 protein (Fragment).
Os05g0376300	256.129	Os05g0376300	Similar to cDNA, clone: J065201C14, full insert sequence.
Os11g0591100	255.984	OsGME2	NAD(P)-binding domain containing protein.
Os09g0392000	255.805	Os09g0392000	Similar to mRNA, clone: RTFL01-05-M08.
Os04g0439300	255.242	Os04g0439300	Similar to H0525C06.6 protein.
Os03g0128100	254.736	OsGSL10	Similar to Callose synthase 1 catalytic subunit.
Os05g0386800	254.062	BC1L4	COBRA-like protein, Cellulose synthesis
Os11g0227000	253.966	Os11g0227000	Conserved hypothetical protein.
Os12g0179700	252.823	Os12g0179700	Hypothetical conserved gene.
Os03g0684500	251.431	Os03g0684500	Similar to glycosyltransferase family protein 47.
Os07g0607800	251.336	Os07g0607800	Similar to leucine-rich repeat family protein.
Os06g0720100	251.117	Os06g0720100	Hypothetical gene.
Os12g0477050	251.1	Os12g0477050	Hypothetical protein.
Os05g0196800	250.189	OsDGAT	Similar to Diacylglycerol acylCoA acyltransferase.
Os09g0499000	250.087	SKIN1	SnRK1A protein kinase-interacting negative regulator, Repression of sugar/nutrient starvation signaling
Os05g0596200	249.967	Os05g0596200	Similar to cDNA clone:001-104-D04, full insert sequence.
Os01g0148050	249.918	Os01g0148050	Hypothetical conserved gene.
Os12g0168000	249.304	Os12g0168000	5-formyltetrahydrofolate cyclo-ligase family protein.
Os02g0602900	249.234	Os02g0602900	Conserved hypothetical protein.
Os09g0362800	248.688	Os09g0362800	Hypothetical conserved gene.
Os12g0536200	248.642	Os12g0536200	Conserved hypothetical protein.
Os06g0126500	248.507	OsBAG3	Ubiquitin domain containing protein.
Os01g0729900	248.382	Os01g0729900	Conserved hypothetical protein.
Os07g0196900	247.813	OsFbox349	Conserved hypothetical protein.
Os02g0770300	247.619	Os02g0770300	Conserved hypothetical protein.
Os04g0489100	247.595	OsSTA126	Lipase, class 3 family protein.
Os01g0610500	246.93	Os01g0610500	Yip1 domain containing protein.
Os06g0720301	246.912	Os06g0720301	Similar to endo/excinuclease amino terminal domain-containing protein.
Os09g0129400	244.767	OsSTA219	Conserved hypothetical protein.
Os03g0128200	244.645	OsGSL10	Similar to predicted protein.
Os02g0693200	244.57	OsDjC20	Similar to Chaperone protein dnaJ.
Os02g0160000	244.292	Os02g0160000	Similar to Kluyveromyces lactis strain NRRL Y-1140 chromosome B of strain NRRL Y- 1140 of Kluyveromyces lactis.
Os12g0162100	244.287	OsWNK9	Similar to cDNA clone:J033067N18, full insert sequence.
Os09g0326800	244.287	OsRpn1a	Similar to PSMD2 subunit (Fragment).
Os12g0263800	244.129	Os12g0263800	Similar to cDNA clone:J013002B21, full insert sequence.
Os10g0567300	242.655	Os10g0567300	SH2 motif domain containing protein.
Os03g0272300	241.898	OsSDIR1	Similar to protein binding protein.
Os10g0435400	241.779	OsMB44	TRAF-type domain containing protein.
Os05g0365200	240.657	Os05g0365200	Conserved hypothetical protein.
Os05g0494100	240.26	DRAP2	Histone-like transcription factor, Transcriptional repressor, Repressor of heading date, Inhibition of flowering under long-day condition
Os01g0201900	240.259	OsNIP1	Conserved hypothetical protein.
Os04g0501800	240.023	Os04g0501800	Protein of unknown function DUF1068 family protein.
Os02g0522800	239.92	Os02g0522800	Peptidase C65, otubain domain containing protein.
Os01g0243200	237.96	Os_F0797	Similar to integral membrane transporter family protein.
Os01g0276100	237.699	OsIDHa	Similar to 3-isopropylmalate dehydrogenase, chloroplast precursor (EC 1.1.1.85) (Beta-IPM dehydrogenase) (IMDH) (3-IPM-DH).
Os05g0126300	236.893	Os05g0126300	Conserved hypothetical protein.
Os04g0556000	236.61	HMA5	Heavy metal P-type ATPase, Xylem loading of copper
Os02g0317400	236.449	Os02g0317400	Longin-like domain containing protein.
Os11g0220700	236.044	Os11g0220700	Hypothetical protein.
Os06g0135000	235.914	Os06g0135000	Similar to Hypersensitive-induced reaction protein 4.
Os04g0479200	235.906	Os04g0479200	Similar to NAD-dependent isocitrate dehydrogenase c;1.
Os03g0611700	235.446	Os03g0611700	Primosome PriB/single-strand DNA-binding domain containing protein.
Os03g0106000	235.361	Os03g0106000	Uncharacterised protein family UPF0187 domain containing protein.
Os11g0167200	235.323	Os11g0167200	Similar to predicted protein.
Os01g0267100	234.95	Os01g0267100	MT-A70 family protein.
Os03g0268300	234.946	Os03g0268300	Digalactosyldiacylglycerol (DGDG) synthase, Anther and pollen development
Os01g0386700	234.453	Os01g0386700	Similar to BSK1 (BR-SIGNALING KINASE 1); ATP binding / binding / kinase/ protein kinase/ protein tyrosine kinase.
Os07g0446600	233.745	Os07g0446600	Similar to OSIGBa0102I15.5 protein.
Os05g0472700	233.622	OsZIP5	Influx transporter for Zn and Cd, Zinc/cadmium uptake
Os01g0236800	233.1	OsBamy4	Similar to predicted protein.
Os12g0250900	233.083	Os12g0250900	BRCT domain containing protein.
Os03g0584050	232.746	Os03g0584050	Conserved hypothetical protein.
Os05g0290300	232.42	Os05g0290300	Hypothetical conserved gene.
Os08g0183900	232.338	OsCCR29	Similar to dihydroflavonol-4-reductase.
Os08g0546100	232.117	OsBAG2	Similar to protein binding protein.
Os01g0383900	232.05	APIP12	Peptidase S59, nucleoporin family protein.
Os08g0246400	231.94	Os08g0246400	Similar to Ubiquinol-cytochrome c reductase complex 14 kDa protein (EC 1.10.2.2) (CR14).
Os11g0162000	231.354	Os11g0162000	Autophagy-related protein 13 domain containing protein.
Os08g0460700	230.872	Os08g0460700	Leucine-rich repeat 2 containing protein.
Os07g0515700	230.323	Os07g0515700	Similar to cDNA, clone: J100054L12, full insert sequence.
Os05g0461400	229.895	Os05g0461400	Similar to Histone H2A.2.1.
Os06g0667400	229.006	Os06g0667400	Conserved hypothetical protein.
Os05g0307100	228.689	Os05g0307100	Similar to tetracycline transporter protein.
Os04g0398800	228.378	Os04g0398800	Similar to H0209H04.5 protein.
Os11g0168100	228.26	Os11g0168100	Similar to Syntaxin 61 (AtSYP61) (Osmotic stess-sensitive mutant 1).
Os03g0293850	228.097	Os03g0293850	Similar to Ribosomal protein S15 containing protein.
Os06g0649600	227.123	Os06g0649600	Non-protein coding transcript.
Os01g0743600	227.037	OsEnS-14	Peptidase S16, lon N-terminal domain containing protein.
Os08g0551700	226.888	Os08g0551700	Non-protein coding transcript.
Os03g0395900	226.683	Os03g0395900	Hypothetical conserved gene.
Os02g0794300	226.559	Os02g0794300	Protein of unknown function DUF566 family protein.
Os02g0172600	226.254	OsHMA5	Similar to heavy metal ATPase.
Os04g0378400	226.237	Os04g0378400	Non-protein coding transcript.
Os07g0673200	226.151	OsNLA1	RING-type E3 ubiquitin-ligase, Maintenance of phosphate homeostasis via degradation of phosphate transporters
Os11g0550900	225.788	Os11g0550900	Conserved hypothetical protein.
Os05g0239900	225.601	Os05g0239900	Non-protein coding transcript.
Os03g0772300	225.399	Os03g0772300	Conserved hypothetical protein.
Os10g0208500	225.186	Os10g0208500	Hypothetical protein.
Os10g0580700	224.213	NALP1	Ankyrin repeat containing protein.
Os03g0806900	223.511	Os03g0806900	Similar to Cytochrome-C reductase 14 kDa subunit (EC 1.10.2.2) (Fragment).
Os03g0681700	223.325	OsWD40-81	Component of TORC1(Target of rapamycin complex 1)
Os12g0485800	223.175	Os12g0485800	Prefoldin domain containing protein.
Os07g0467500	222.895	OsGRF11	WRC domain containing protein.
Os05g0513400	222.739	Os05g0513400	Similar to non-imprinted in Prader-Willi/Angelman syndrome region protein 1.
Os05g0400400	222.428	Os05g0400400	Similar to Ubiquinol-cytochrome c reductase complex 8.0 kDa protein (EC 1.10.2.2).
Os04g0470100	222.316	OsRab2A1	Similar to Small GTP binding protein Rab2.
Os05g0108000	221.818	Os05g0108000	tRNA pseudouridine synthase B family protein.
Os02g0498100	221.326	Os02g0498100	Hypothetical protein.
Os03g0192900	220.552	Os03g0192900	Similar to Ubiquitin-specific protease 26.
Os01g0952700	220.459	Os01g0952700	Metal-dependent hydrolase, composite domain containing protein.
Os02g0139600	219.865	Os02g0139600	Similar to Aspartyl-tRNA synthetase.
Os07g0626200	219.828	Os07g0626200	DNA-binding SAP domain containing protein.
Os02g0787100	219.529	Os02g0787100	Similar to serine esterase family protein.
Os06g0203500	219.491	Os06g0203500	Similar to UMP-CMP kinase family protein.
Os03g0811600	218.269	OsCYP22	Similar to Peptidyl prolyl isomerase H.
Os02g0191500	218.136	Os02g0191500	Similar to Goliath homolog precursor (RING finger protein 130).
Os02g0600200	216.411	Os02g0600200	IQ calmodulin-binding region domain containing protein.
Os12g0154000	216.358	Os12g0154000	Protein of unknown function DUF250 domain containing protein.
Os03g0411800	216.19	OsZIP2	Similar to Metal transport protein.
Os04g0379400	215.337	Os04g0379400	Similar to Nuclear pore complex component (sc Seh1) (ISS).
Os08g0191000	215.175	OsPILS2	Auxin efflux carrier domain containing protein.
Os01g0711000	215.088	Os01g0711000	Similar to Vacuolar ATP synthase subunit B isoform 2 (EC 3.6.3.14) (V-ATPase B subunit 2) (Vacuolar proton pump B subunit 2).
Os06g0566850	214.952	Os06g0566850	Hypothetical conserved gene.
Os01g0559300	214.88	Os01g0559300	Conserved hypothetical protein.
Os12g0112800	214.87	Os12g0112800	Conserved hypothetical protein.
Os01g0886300	214.61	Os01g0886300	K Homology domain containing protein.
Os05g0335401	214.574	Os05g0335401	Similar to haloacid dehalogenase-like hydrolase family protein.
Os01g0615300	214.005	OsAT1	Transferase family protein.
Os03g0431600	213.221	Os03g0431600	Hypothetical conserved gene.
Os02g0306550	213.147	Os02g0306550	Conserved hypothetical protein.
Os02g0144200	212.902	Os02g0144200	Protein of unknown function DUF1677, Oryza sativa family protein.
Os08g0109200	212.855	Os08g0109200	Similar to S-glutathione dehydrogenase/class III alcohol dehydrogenase.
Os06g0705500	212.851	Os06g0705500	Ataxin-2, C-terminal domain containing protein.
Os08g0374200	212.827	Os08g0374200	Similar to Ubiquitin carrier protein.
Os05g0229000	212.754	Os05g0229000	Non-protein coding transcript.
Os11g0146800	212.507	RILIM15B	Meiosis-specific DNA recombinase, Synaptonemal complex (SC) assembly
Os07g0679300	212.009	alpha-Gal	Similar to Alpha-galactosidase precursor (EC 3.2.1.22) (Melibiase) (Alpha-D- galactoside galactohydrolase).
Os02g0704900	211.959	Os02g0704900	Similar to Inorganic pyrophosphatase-like protein.
Os02g0684400	211.73	Os02g0684400	Similar to OXS3 (OXIDATIVE STRESS 3).
Os03g0327600	211.206	Os03g0327600	D-type euonymus-related lectin (EUL), "Response to salt and drought stress, hormone treatment", Response to biotic treatment
Os02g0783625	210.85	Os02g0783625	Similar to Lysine ketoglutarate reductase/saccharopine dehydrogenase.
Os03g0103300	210.441	qLTG-3-1(t)	Hybrid proline- or glycine-rich protein, Controll of low-temperature germinability, Pre-harvest sprouting resistance
Os03g0593200	210.031	OsCBSDUFCH1	Similar to CBS domain containing protein, expressed.
Os06g0695500	209.934	prx90	Similar to Peroxidase 16 precursor (EC 1.11.1.7) (Atperox P16) (ATP22a).
Os10g0509100	209.665	Os10g0509100	Similar to predicted protein.
Os03g0843200	209.625	Os03g0843200	Protein of unknown function DUF901 family protein.
Os05g0422300	209.431	Os05g0422300	Protein kinase, catalytic domain domain containing protein.
Os08g0232100	209.089	Os08g0232100	Hypothetical gene.
Os01g0962100	208.574	Os01g0962100	Conserved hypothetical protein.
Os01g0156300	208.132	PBI1	Similar to Cappuccino protein.
Os03g0799900	207.927	OsPHF1L	Similar to sec12-like protein 1.
Os12g0611300	207.915	OspPLAIIIzeta	Similar to Patatin-like phospholipase family protein, expressed.
Os06g0498000	207.854	Os06g0498000	Conserved hypothetical protein.
Os08g0122700	207.785	Os08g0122700	Hypothetical protein.
Os08g0237200	207.723	OsMPG4	Mannose-1-phosphate guanyltransferase (EC 2.7.7.13) (ATP-mannose-1- phosphate guanylyltransferase) (GDP-mannose pyrophosphorylase) (NDP- hexose pyrophosphorylase).
Os02g0654000	207.434	Os02g0654000	Similar to Methylglutaconyl-CoA hydratase.
Os04g0561500	207.121	OsPOP9	Similar to Prolyl endopeptidase (EC 3.4.21.26) (Post-proline cleaving enzyme) (PE).
Os05g0466000	206.482	Os05g0466000	Non-protein coding transcript.
Os11g0549675	206.407	Os11g0549675	Similar to cDNA clone:001-208-B08, full insert sequence.
Os08g0536400	206.079	Os08g0536400	Hypothetical protein.
Os03g0355100	205.527	Os03g0355100	Protein of unknown function DUF1618 domain containing protein.
Os03g0278400	204.658	Os03g0278400	Similar to ADP ribosylation GTPase-like protein (Fragment).
Os01g0721100	204.478	Os01g0721100	Conserved hypothetical protein.
Os01g0852500	204.296	Os01g0852500	ELM2 domain containing protein.
Os02g0790500	202.979	OsTPS5	Hypothetical protein.
Os01g0877600	202.949	Os01g0877600	Hypothetical protein.
Os01g0939200	202.894	Os01g0939200	Conserved hypothetical protein.
Os01g0813000	202.463	Os01g0813000	Similar to 14 kDa zinc-binding protein.
Os03g0851600	202.358	OsWD40-96	Hypothetical conserved gene.
Os05g0411600	202.314	Os05g0411600	Similar to nucleic acid binding protein.
Os12g0162500	201.852	OsbZIP84	Similar to BZIP-like protein.
Os11g0112100	201.247	Os11g0112100	Hypothetical conserved gene.
Os05g0408200	201.159	OsSPL9	Transcription factor, Transcriptional regulation of miR528, Antiviral response, Defense to rice stripe virus (RSV)
Os05g0563600	200.751	OsFLA6	FAS1 domain domain containing protein.
Os03g0417800	200.613	Os03g0417800	Similar to Nap16kDa protein.
Os01g0495701	200.087	Os01g0495701	Hypothetical conserved gene.
Os08g0207500	200.015	OsZIP4	Similar to Zinc transporter ZIP1 (Fragment).
Os05g0407500	199.999	GID1	Soluble gibberellin receptor, Gibberellin signaling
Os08g0461400	199.604	Os08g0461400	Conserved hypothetical protein.
Os06g0112400	199.479	Os06g0112400	Aldo/keto reductase domain containing protein.
Os05g0195200	199.311	C3H35	CCCH-tandem zinc finger protein, Photomorphogenesis and ABA responses, Abiotic stress tolerance
Os02g0807700	199.181	Os02g0807700	Zinc finger, LSD1-type domain containing protein.
Os01g0179700	198.773	OsRab1C1	Similar to GTP-binding protein YPTM2.
Os03g0625800	198.545	Os03g0625800	Zinc finger, C6HC-type domain containing protein.
Os04g0577300	197.917	OsGELP58	Similar to GDSL-motif lipase/hydrolase-like protein.
Os03g0229600	197.131	Os03g0229600	Similar to Maf-like protein CV_0124.
Os01g0863166	197.057	Os01g0863166	Conserved hypothetical protein.
Os09g0315200	197.012	Os09g0315200	Conserved hypothetical protein.
Os04g0349300	196.179	Os04g0349300	Non-protein coding transcript.
Os07g0567400	196.025	Os07g0567400	Similar to Cytochrome c6.
Os08g0237100	195.546	Os08g0237100	Conserved hypothetical protein.
Os08g0237000	195.037	OsXTH17	Xyloglucan endotransglycosylase/hydrolase protein 8 precursor (EC 2.4.1.207) (End-xyloglucan transferase) (OsXTH8) (OsXRT5).
Os09g0534800	194.748	OsTFIIB	Transcription initiation factor IIB (General transcription factor TFIIB).
Os05g0198400	194.71	OsZIP7	Plasma membrane Zn transporter of the Zn-regulated, iron-regulated transporter-like protein (ZIP) family
Os03g0754500	193.409	Os03g0754500	Similar to COBRA-like protein 3.
Os06g0325500	193.243	Os06g0325500	Uncharacterised conserved protein UCP030210 domain containing protein.
Os12g0489400	192.842	Os12g0489400	Hypothetical protein.
Os02g0466600	192.826	Os02g0466600	Conserved hypothetical protein.
Os11g0671000	192.581	ARP1	Similar to Dormancy-associated protein.
Os03g0662000	192.473	Os03g0662000	Similar to Dihydrolipoyl dehydrogenase, mitochondrial precursor (EC 1.8.1.4) (Glycine cleavage system L protein) (Dihydrolipoamide dehydrogenase).
Os12g0632401	192.317	Os12g0632401	Hypothetical conserved gene.
Os09g0398200	192.281	Os09g0398200	Hypothetical conserved gene.
Os02g0718900	192.058	ant	ADP, ATP carrier protein, mitochondrial precursor (ADP/ATP translocase) (Adenine nucleotide translocator) (ANT).
Os12g0125200	191.908	Os12g0125200	Conserved hypothetical protein.
Os10g0357700	191.833	Os10g0357700	Conserved hypothetical protein.
Os02g0822400	191.8	ONAC070	No apical meristem (NAM) protein domain containing protein.
Os09g0431100	191.616	OsGLR1.3	GPCR, family 3, metabotropic glutamate receptor-like protein.
Os01g0685500	191.528	Os01g0685500	Similar to DNA ligase.
Os11g0229600	191.49	Os11g0229600	Hypothetical gene.
Os07g0182000	191.414	RISBZ1	Basic leucine zipper transcriptional activator, Grain filling
Os09g0449600	191.296	OsFbox490	Similar to F-box protein interaction domain containing protein, expressed.
Os06g0678700	191.294	Os06g0678700	Conserved hypothetical protein.
Os02g0711000	191.206	Os02g0711000	Conserved hypothetical protein.
Os09g0563200	190.895	OsHAK18	Similar to Potassium transporter 11 (AtPOT11).
Os01g0574800	190.746	Os01g0574800	Harpin-induced 1 domain containing protein.
Os06g0669100	190.31	Os06g0669100	Conserved hypothetical protein.
Os03g0337900	190.033	Os03g0337900	Similar to predicted protein.
Os03g0132000	189.64	OsACS4	Similar to 4-coumarate-CoA ligase-like protein.
Os01g0182100	189.578	Os01g0182100	Protein of unknown function DUF1618 domain containing protein.
Os01g0150800	188.589	Os01g0150800	Protein-tyrosine phosphatase-like, PTPLA domain containing protein.
Os03g0684800	188.545	Os03g0684800	Conserved hypothetical protein.
Os02g0469900	188.28	OsARID1	AT-rich interaction region domain containing protein.
Os04g0653100	187.902	Os04g0653100	Uncharacterised protein family UPF0136, Transmembrane domain containing protein.
Os05g0467600	187.497	Os05g0467600	Conserved hypothetical protein.
Os02g0195000	187.034	Os02g0195000	Protein of unknown function DUF2048 domain containing protein.
Os03g0231700	186.845	Os03g0231700	Similar to squalene monooxygenase.
Os01g0109201	186.677	Os01g0109201	Hypothetical gene.
Os02g0670700	186.671	Os02g0670700	Pentatricopeptide repeat domain containing protein.
Os01g0793500	186.594	Os01g0793500	Similar to mRNA, clone: RTFL01-05-M08.
Os12g0290600	186.401	Os12g0290600	Similar to Dual specificity protein phosphatase 8 (EC 3.1.3.48) (EC 3.1.3.16) (Neuronal tyrosine threonine phosphatase 1).
Os10g0205300	186.306	OsGT43G	Glycosyl transferase, family 43 protein.
Os11g0271000	186.275	Os11g0271000	Hypothetical protein.
Os03g0815700	186.215	SPIN1	K Homology domain containing protein, Nuclear RNA/DNA binding protein of the STAR (Signal Transduction and Activation of RNA) family, Flowering time control
Os01g0316600	186.055	Os01g0316600	Similar to pre-mRNA-splicing factor SF2.
Os05g0397700	185.042	Os05g0397700	SecY protein family protein.
Os01g0643800	184.705	Os01g0643800	Similar to Mitogen-activated protein kinase.
Os09g0109600	184.591	OsDSSR1	Small peptide, Drought tolerance
Os05g0422900	184.35	Os05g0422900	Similar to helicase.
Os10g0498200	183.846	Os10g0498200	Epoxide hydrolase family protein.
Os11g0637700	183.51	RBPA	RNA-binding protein, Heterogeneous nuclear ribonucleoprotein 1 (hnRNP1), Regulation of spikelet hull length
Os03g0100900	183.489	Os03g0100900	Protein of unknown function DUF862, eukaryotic domain containing protein.
Os10g0392500	183.302	Os10g0392500	Similar to RNA methyltransferase, TrmH family protein, expressed.
Os06g0479200	182.942	Os06g0479200	Conserved hypothetical protein.
Os04g0650900	182.549	Os04g0650900	Similar to Alpha-N-acetylglucosaminidase.
Os11g0656100	182.311	Os11g0656100	Hypothetical gene.
Os11g0131800	181.299	Os11g0131800	Similar to H0114G12.9 protein.
Os01g0571100	180.826	Os01g0571100	Similar to gibberellin responsive1.
Os12g0609500	180.707	Os12g0609500	Glucose/ribitol dehydrogenase family protein.
Os11g0252400	180.032	Os11g0252400	Ankyrin repeat containing protein.
Os09g0451400	179.79	ACO2	ACC oxidase, Ethylene biosynthesis
Os05g0145000	178.846	PTB1	RING-type E3 ubiquitin ligase, Control of pollen tube growth, Regulation of seed setting rate
Os04g0306800	177.593	Os04g0306800	RNA recognition motif, RNP-1 domain containing protein.
Os02g0125000	177.224	Os02g0125000	Similar to LPA2 (low psii accumulation2).
Os05g0220900	176.65	Os05g0220900	Prefoldin domain containing protein.
Os11g0448700	176.109	OsRALF-31	Conserved hypothetical protein.
Os03g0231400	175.876	Os03g0231400	Hypothetical protein.
Os08g0543051	175.67	Os08g0543051	Hypothetical gene.
Os10g0500350	175.514	Os10g0500350	Non-protein coding transcript.
Os01g0580300	174.773	Os01g0580300	Conserved hypothetical protein.
Os08g0513700	174.118	OsSPL15	Similar to Squamosa promoter-binding-like protein 15.
Os11g0302700	173.425	RecA	RecA bacterial DNA recombination family protein.
Os11g0312000	172.955	Os11g0312000	Non-protein coding transcript.
Os07g0450100	172.61	Os07g0450100	Hypothetical conserved gene.
Os02g0553500	171.841	Os02g0553500	Tetratricopeptide-like helical domain containing protein.
Os09g0392400	171.685	Os09g0392400	Similar to Pleiotropic drug resistance protein 13.
Os05g0582100	171.281	Os05g0582100	Cas1p-like family protein.
Os08g0484600	170.286	OSK4	Serine/threonine protein kinase, Carbohydrate metabolism
Os01g0227100	170.041	NYC1	Chlorophyll b reductase, Leaf senescence
Os11g0518300	169.886	Os11g0518300	Hypothetical protein.
Os11g0104150	169.789	Os11g0104150	Conserved hypothetical protein.
Os11g0441500	169.459	Os11g0441500	UDP-glucuronosyl/UDP-glucosyltransferase family protein.
Os09g0365100	169.452	Os09g0365100	Hypothetical conserved gene.
Os02g0122100	168.685	OsNTP4	Similar to JHL05D22.13 protein.
Os07g0620300	168.676	Os07g0620300	Clathrin adaptor, mu subunit domain containing protein.
Os03g0793000	168.581	OsSAP7	Zinc finger, AN1-type domain containing protein.
Os07g0153300	168.398	Os07g0153300	Protein of unknown function DUF1365 family protein.
Os07g0157900	168.353	Os07g0157900	Deoxyribonuclease, TatD domain containing protein.
Os11g0601700	168.331	OsbHLH061	Helix-loop-helix DNA-binding domain containing protein.
Os02g0232000	168.281	HSFC2A	Similar to Heat shock transcription factor 29 (Fragment).
Os05g0566700	168.189	Os05g0566700	Similar to Homeobox protein B-H1 (Homeobox BarH1 protein).
Os04g0107900	167.885	Hsp90	Similar to Heat shock protein 82.
Os02g0470400	167.877	Os02g0470400	Similar to predicted protein.
Os10g0482000	167.404	Os10g0482000	Conserved hypothetical protein.
Os08g0384700	167.106	Os08g0384700	Hypothetical gene.
Os02g0203000	167.002	OsbZIP18	bZIP transcription factor, Homolog of Arabidopsis HY5 transcription factor, Photomorphogenesis
Os04g0436900	166.898	Os04g0436900	Hypothetical protein.
Os10g0457600	166.644	Os10g0457600	Similar to Acetyl-CoA C-acyltransferase (3-ketoacyl-coa thiolase b) (EC 2.3.1.16) (Fragment).
Os10g0500600	166.433	Os10g0500600	Zinc finger, C2H2-like domain containing protein.
Os03g0745400	165.562	Os03g0745400	Conserved hypothetical protein.
Os10g0212100	165.408	Os10g0212100	Conserved hypothetical protein.
Os02g0506400	164.898	Os02g0506400	Similar to Ubiquitin-specific protease 15.
Os05g0194550	164.063	Os05g0194550	Conserved hypothetical protein.
Os08g0451700	163.833	Os08g0451700	Conserved hypothetical protein.
Os07g0577500	163.758	Os07g0577500	Conserved hypothetical protein.
Os01g0571000	163.587	Os01g0571000	Mitochondrial carrier protein domain containing protein.
Os02g0606200	163.354	OsBBX4	Zinc finger, B-box domain containing protein.
Os11g0555600	163.298	OsWAK117	Protein kinase, core domain containing protein.
Os09g0462200	163.163	Os09g0462200	Alpha/beta hydrolase fold-3 domain containing protein.
Os02g0586400	162.933	OsRab2A2	Similar to Small GTP-binding protein.
Os02g0478500	162.689	Os02g0478500	Conserved hypothetical protein.
Os03g0146500	162.661	Os03g0146500	Similar to (RAP Annotation release2) Galactose-binding like domain containing protein.
Os03g0136900	162.596	Os03g0136900	Similar to Aconitate hydratase, cytoplasmic (EC 4.2.1.3) (Citrate hydro-lyase) (Aconitase).
Os02g0276500	162.248	OsVTE1	Similar to Tocopherol cyclase.
Os01g0830000	162.204	OsABCI5	Similar to Plastid sufB (Fragment).
Os08g0346400	162.192	Os08g0346400	Similar to Phosphate starvation regulator protein (Regulatory protein of P- starvation acclimation response Psr1).
Os06g0314300	161.976	Os06g0314300	Conserved hypothetical protein.
Os04g0165700	161.959	OsCAS	Cysteine synthase (EC 2.5.1.47).
Os11g0438000	161.781	Os11g0438000	Hypothetical conserved gene.
Os03g0390900	161.73	Os03g0390900	Similar to OSIGBa0153E02-OSIGBa0093I20.13 protein.
Os07g0675000	161.559	Os07g0675000	Similar to predicted protein.
Os06g0214900	161.268	Os06g0214900	FAD-dependent pyridine nucleotide-disulphide oxidoreductase domain containing protein.
Os05g0366600	160.763	Os5bglu22	Similar to Hydroxyisourate hydrolase.
Os06g0720000	160.478	Os06g0720000	Conserved hypothetical protein.
Os12g0620600	160.195	Os12g0620600	Conserved hypothetical protein.
Os02g0518100	160.108	Os02g0518100	Protein of unknown function DUF803 family protein.
Os03g0402000	159.85	Os03g0402000	TRAPP I complex, Bet3 domain containing protein.
Os05g0122800	159.793	OsTET7	Tetraspanin domain containing protein.
Os08g0533700	159.333	Os08g0533700	Similar to cation cation antiporter.
Os09g0432900	159.24	Os09g0432900	Glycosyl transferase, family 31 protein.
Os02g0260700	158.344	Os02g0260700	Similar to GAMYB-binding protein (Fragment).
Os02g0108800	158.198	Os02g0108800	Cytochrome P450 domain containing protein.
Os03g0387500	158.078	Os03g0387500	Conserved hypothetical protein.
Os02g0140101	157.854	Os02g0140101	Similar to predicted protein.
Os07g0184500	157.237	Os07g0184500	Conserved hypothetical protein.
Os04g0627000	156.788	Roc2(t)	Similar to Homeobox-leucine zipper protein ROC2.
Os01g0739500	156.592	Os01g0739500	Conserved hypothetical protein.
Os12g0163400	156.542	OsTLP4	Tubby family protein.
Os06g0147100	156.322	Os06g0147100	Similar to cDNA clone:J023088C01, full insert sequence.
Os01g0195300	156.127	Os01g0195300	Hypothetical conserved gene.
Os12g0506800	155.798	OsATG10b	Similar to H0306B06.12 protein.
Os01g0607100	154.952	OsAGP29	Bifunctional inhibitor/plant lipid transfer protein/seed storage domain containing protein.
Os09g0134400	154.836	Os09g0134400	Phospholipase A2, active site domain containing protein.
Os01g0185300	154.602	OsAT9	Transferase family protein.
Os11g0126900	154.588	NAC122	NAC-domain protein, Drought tolerance
Os07g0434700	154.489	Os07g0434700	Peptidase M24, methionine aminopeptidase family protein.
Os09g0481300	154.074	Os09g0481300	Similar to Rwp34 (Fragment).
Os08g0288000	153.532	Os08g0288000	Conserved hypothetical protein.
Os03g0130700	153.393	Os03g0130700	Conserved hypothetical protein.
Os06g0722650	153.175	Os06g0722650	Similar to Class III homeodomain-leucine zipper protein.
Os06g0361500	152.397	Os06g0361500	Similar to cDNA clone:J013000C15, full insert sequence.
Os01g0922600	152.09	OsSPL2	Similar to SBP-domain protein 4.
Os09g0369050	152.018	Os09g0369050	Similar to DRE binding factor 2.
Os11g0180000	151.939	Os11g0180000	Plant disease resistance response protein family protein.
Os04g0633600	151.858	OsRLCK164	Similar to H0613A10.6 protein.
Os02g0255900	151.722	Os02g0255900	Conserved hypothetical protein.
Os02g0738600	151.178	OsGH9B8	Similar to CEL5=CELLULASE 5 (Fragment).
Os03g0727000	150.77	OSH1	Similar to Homeobox protein.
Os04g0446750	150.662	Os04g0446750	Hypothetical gene.
Os12g0267700	150.601	Os12g0267700	Hypothetical conserved gene.
Os01g0521400	150.403	Os01g0521400	Similar to lipase family protein.
Os11g0671100	150.341	Os11g0671100	Hypothetical protein.
Os03g0562000	150.114	Os03g0562000	DNA-binding pseudobarrel domain domain containing protein.
Os11g0282300	149.966	Os11g0282300	Protein of unknown function DUF1685 domain containing protein.
Os03g0712600	149.833	Os03g0712600	Similar to F-box domain containing protein, expressed.
Os01g0933075	149.361	Os01g0933075	Hypothetical protein.
Os09g0419100	148.943	Os09g0419100	Hypothetical protein.
Os01g0686100	148.702	Os01g0686100	Hypothetical conserved gene.
Os02g0815500	148.676	Os02g0815500	Alcohol dehydrogenase class III (EC 1.1.1.1) (Glutathione-dependent formaldehyde dehydrogenase) (EC 1.2.1.1) (FDH) (FALDH) (GSH-FDH).
Os01g0757500	148.508	Os01g0757500	CS domain domain containing protein.
Os01g0719150	148.393	Os01g0719150	Conserved hypothetical protein.
Os03g0186100	148.324	UROS	Similar to Uroporphyrinogen III synthase.
Os02g0210800	148.311	Os02g0210800	Similar to Sterol glucosyltransferase-like protein (Fragment).
Os03g0157800	147.798	Os03g0157800	Hypothetical conserved gene.
Os06g0661766	147.661	Os06g0661766	Hypothetical conserved gene.
Os04g0310500	147.429	Os04g0310500	NADH dehydrogenase [ubiquinone] (complex I), alpha subcomplex, subunit 2 domain containing protein.
Os04g0571300	147.171	OsFbox228	Cyclin-like F-box domain containing protein.
Os11g0558500	146.973	Os11g0558500	Ribosome-inactivating protein domain containing protein.
Os05g0251500	146.911	Os05g0251500	Similar to Similarities with spP29295 Saccharomyces cerevisiae YPL204w HRR25 casein kinase I.
Os02g0161900	146.375	rubq2	Similar to polyubiquitin containing 7 ubiquitin monomers.
Os04g0323800	146.257	Os04g0323800	Hypothetical protein.
Os12g0560400	146.252	Os12g0560400	Similar to DNA-directed RNA polymerase II 14.5 kDa polypeptide (EC 2.7.7.6) (RPB9) (RPB14.5).
Os03g0248000	146.051	OsATG9a	Autophagy protein 9 domain containing protein.
Os09g0544000	145.968	Os09g0544000	Transferase family protein.
Os09g0340400	145.925	Os09g0340400	Conserved hypothetical protein.
Os12g0235700	145.921	Os12g0235700	Serine/threonine protein kinase-related domain containing protein.
Os05g0569400	145.887	Os05g0569400	Similar to apospory-associated protein C.
Os09g0403967	145.406	Os09g0403967	Conserved hypothetical protein.
Os06g0127500	145.209	Os06g0127500	Hypothetical conserved gene.
Os06g0207700	144.864	OsCNGC13	A member of the cyclic nucleotide gated channel family, Maternal sporophytic factor, Mediation of Ca<sup>2+</sup> inward current, Promotion of pollen tube growth and seed-setting
Os02g0565200	144.771	Os02g0565200	Microsomal signal peptidase 25 kDa subunit family protein.
Os08g0440800	144.676	OsALDH11A3	Glyceraldehyde-3-phosphate dehydrogenase.
Os11g0173500	144.593	25L1	Leucine-rich repeat, typical subtype domain containing protein.
Os03g0804400	144.323	Os03g0804400	Vps51/Vps67 domain containing protein.
Os12g0552900	144.175	Os12g0552900	NB-ARC domain containing protein.
Os04g0128300	143.651	Os04g0128300	Conserved hypothetical protein.
Os04g0519900	143.618	Os04g0519900	Similar to OSIGBa0145G11.5 protein.
Os01g0668700	143.529	Os01g0668700	Hypothetical protein.
Os01g0120600	143.262	Os01g0120600	Similar to Oxidoreductase NAD-binding domain containing protein, expressed.
Os03g0154000	143.115	Os03g0154000	Aromatic-ring hydroxylase family protein.
Os01g0191500	143.114	Os01g0191500	Similar to Mitochondrial processing peptidase.
Os03g0729800	143.09	OsSTA113	Hypothetical conserved gene.
Os06g0651200	142.564	Os06g0651200	Conserved hypothetical protein.
Os11g0605900	142.194	Os11g0605900	Conserved hypothetical protein.
Os02g0641300	142.113	R2R3-MYB	Hypothetical conserved gene.
Os01g0696000	142.024	Os01g0696000	Similar to Calcium-activated outward-rectifying potassium channel 1 (AtKCO1).
Os11g0486000	141.883	Os11g0486000	Similar to H0714H04.10 protein.
Os04g0586000	141.465	Os04g0586000	Protein of unknown function DUF581 family protein.
Os02g0622500	141.422	Os02g0622500	Conserved hypothetical protein.
Os04g0311500	140.737	Os04g0311500	Non-protein coding transcript.
Os07g0677200	140.024	POX22.3	Peroxidase.
Os11g0572500	139.993	OsRFP	Similar to Zinc finger, RING-type.
Os03g0172850	139.766	Os03g0172850	Proteinase inhibitor I25, cystatin, conserved region domain containing protein.
Os06g0613000	139.636	Os06g0613000	Hypothetical conserved gene.
Os04g0482600	139.305	Os04g0482600	Hypothetical conserved gene.
Os08g0442350	139.202	Os08g0442350	Hypothetical conserved gene.
Os11g0116550	138.923	Os11g0116550	Similar to predicted protein.
Os01g0253900	138.397	Os01g0253900	Similar to triacylglycerol lipase.
Os06g0729650	138.089	Os06g0729650	Similar to Photosystem II stability/assembly factor HCF136, chloroplastic.
Os04g0596500	137.807	Os04g0596500	Non-protein coding transcript.
Os04g0501100	137.676	OsMRS2-9	Similar to Magnesium transporter MRS2-C.
Os11g0171400	136.695	Os11g0171400	Integrator complex, subunit 3 domain containing protein.
Os03g0293000	136.455	OsERdj3A	Similar to DnaJ domain containing protein, expressed.
Os01g0642100	136.189	Os01g0642100	Hypothetical conserved gene.
Os11g0108932	136.138	OsFbox563	Similar to Leucine Rich Repeat family protein, expressed.
Os04g0439100	135.911	Os04g0439100	Similar to H0525C06.4 protein.
Os01g0678500	135.865	TPC1	Voltage-gated Ca2+ channel protein, Elicitor-induced defense reponses, Hypersensitive cell death, Activation of MAPK cascade
Os03g0197000	135.758	Os03g0197000	Di-trans-poly-cis-decaprenylcistransferase-like domain containing protein.
Os04g0549600	135.583	OsDjA6	Chaperone DnaJ protein, Negative regulation of rice innate immunity, Basal resistance to Magnaporthe oryzae
Os01g0772150	135.071	OsSET3	Similar to histone-lysine N-methyltransferase SUVR3.
Os06g0702800	134.651	Os06g0702800	Conserved hypothetical protein.
Os04g0481100	134.508	Os04g0481100	Similar to H0510A06.3 protein.
Os08g0511400	133.953	Os08g0511400	Conserved hypothetical protein.
Os02g0302700	133.921	OsNAAT2	Similar to Nicotianamine aminotransferase A.
Os02g0760600	133.895	Os02g0760600	BTB domain containing protein.
Os01g0165600	133.713	Os01g0165600	Similar to H0323C08.17 protein.
Os01g0280000	133.48	Os01g0280000	Similar to Histone mRNA exonuclease 1.
Os07g0442800	133.435	Os07g0442800	Conserved hypothetical protein.
Os02g0662200	133.407	Os02g0662200	YbaK/aminoacyl-tRNA synthetase associated region domain containing protein.
Os05g0392100	133.007	Os05g0392100	Similar to glycine-rich protein.
Os07g0232850	132.898	Os07g0232850	Non-protein coding transcript.
Os09g0428500	132.406	Os09g0428500	Conserved hypothetical protein.
Os01g0974800	132.346	Os01g0974800	Similar to AtPPa4 (Arabidopsis thaliana pyrophosphorylase 4); inorganic diphosphatase.
Os01g0963300	131.977	Os01g0963300	Similar to Syntaxin 61 (AtSYP61) (Osmotic stess-sensitive mutant 1).
Os12g0545900	131.94	pms3	Conserved hypothetical protein.
Os03g0348800	131.809	Os03g0348800	Conserved hypothetical protein.
Os05g0103500	131.63	Os05g0103500	CHCH domain containing protein.
Os08g0116566	131.339	Os08g0116566	Hypothetical conserved gene.
Os02g0798600	130.991	Os02g0798600	Similar to Zinc finger, C3HC4 type family protein.
Os05g0519700	130.867	HSP101	Heat shock protein, Long-term acquired thermotolerance
Os01g0343200	130.754	Os01g0343200	Similar to Importin alpha-1b subunit.
Os04g0571800	130.621	Os04g0571800	Zinc finger, RING/FYVE/PHD-type domain containing protein.
Os04g0679800	130.242	Os04g0679800	Similar to RNA-binding protein-like protein.
Os01g0935300	129.878	Os01g0935300	Similar to cullin-1.
Os06g0707200	129.212	Os06g0707200	Glycosyltransferase AER61, uncharacterized domain containing protein.
Os02g0831700	128.941	PLA2-I	Similar to Phospholipase A2 precursor (EC 3.1.1.4) (Phosphatidylcholine 2- acylhydrolase) (Group IB phospholipase A2).
Os08g0546400	128.441	Os08g0546400	UBX domain containing protein.
Os03g0178066	128.373	Os03g0178066	Hypothetical gene.
Os02g0788500	128.345	Os02g0788500	Similar to DNA binding / nuclease.
Os07g0291200	128.322	Os07g0291200	B-cell receptor-associated 31-like domain containing protein.
Os03g0307000	128.239	Os03g0307000	Conserved hypothetical protein.
Os10g0484300	128.179	Os10g0484300	Pentatricopeptide repeat domain containing protein.
Os03g0306100	128.128	OsGT5	Galactosyl transferase family protein.
Os08g0113100	128.016	OsFKII	Similar to Fructokinase (Fragment).
Os07g0490600	127.763	Os07g0490600	Similar to Type II membrane protein.
Os01g0799100	127.597	Os01g0799100	NB-ARC domain containing protein.
Os12g0225100	127.559	Os12g0225100	Nucleotide-binding, alpha-beta plait domain containing protein.
Os08g0557600	127.548	OsMDAR4	Similar to Monodehydroascorbate reductase (EC 1.6.5.4) (MDAR) (Ascorbate free radical reductase) (AFR reductase).
Os08g0516600	127.195	Os08g0516600	Conserved hypothetical protein.
Os01g0715000	126.917	Os01g0715000	Conserved hypothetical protein.
Os10g0462600	126.143	Os10g0462600	Conserved hypothetical protein.
Os02g0798900	125.993	Os_F0752	Similar to F-box domain containing protein.
Os01g0943400	125.839	Os01g0943400	Hypothetical protein.
Os01g0264000	125.655	RDD1	Dof transcription factor, Promotion of nutrient ion uptake and accumulation
Os01g0214200	125.581	OsGELP1	Esterase, SGNH hydrolase-type, subgroup domain containing protein.
Os04g0411100	125.577	Os04g0411100	Hypothetical conserved gene.
Os11g0242700	125.294	Os11g0242700	Similar to Ribosomal protein L37.
Os03g0563600	125.269	PRX49	Similar to Peroxidase 56 precursor (EC 1.11.1.7) (Atperox P56) (ATP33).
Os04g0517400	124.674	Os04g0517400	Similar to Plant glycogenin-like starch initiation protein (Fragment).
Os01g0513700	124.301	Os01g0513700	Similar to trafficking protein particle complex subunit 1.
Os06g0714000	124.224	Os06g0714000	Uncharacterised protein family UPF0183 domain containing protein.
Os06g0164400	123.584	OsbHLH108	Similar to predicted protein.
Os02g0813083	123.225	OsFbox118	Conserved hypothetical protein.
Os10g0415100	122.984	OsGAT4	Amino acid transporter, transmembrane domain containing protein.
Os01g0124650	122.386	RBBI2-3	Hypothetical conserved gene.
Os02g0551100	122.147	SAPK6	Serine/threonine protein kinase, Dehydration-inducible SNF1-related protein kinase 2, Hyperosmotic stress response, Abscisic acid (ABA) signaling
Os03g0268200	122.046	OsATG1a	Serine/threonine protein kinase domain containing protein.
Os10g0508100	121.535	Os10g0508100	DUF641 domain containing protein, Regulation of grain-filling rate
Os01g0223800	121.385	Os01g0223800	S-domain receptor-like kinase, Regulation of early crown root development, Drought resistance
Os09g0552300	120.712	Os09g0552300	Protein kinase, core domain containing protein.
Os01g0738100	120.225	Os01g0738100	Peptidase C48, SUMO/Sentrin/Ubl1 domain containing protein.
Os01g0557500	119.917	OsCAX1a	Cation/proton exchanger 1a.
Os03g0260100	119.601	Os03g0260100	Metallophosphoesterase domain domain containing protein.
Os06g0704000	119.385	Os06g0704000	Protein of unknown function DUF659 domain containing protein.
Os01g0776700	119.327	Os01g0776700	Similar to predicted protein.
Os03g0210500	118.752	Os03g0210500	Protein of unknown function DUF538 family protein.
Os05g0200500	118.46	Os05g0200500	Similar to Casein kinase-like protein.
Os08g0430800	118.429	Os08g0430800	Conserved hypothetical protein.
Os02g0781800	118.312	Os02g0781800	Conserved hypothetical protein.
Os05g0214100	117.852	Os05g0214100	Similar to Kluyveromyces lactis strain NRRL Y-1140 chromosome F of strain NRRL Y- 1140 of Kluyveromyces lactis.
Os07g0618400	117.179	Os07g0618400	Similar to Leucine-rich repeat transmembrane protein kinase 1 (Fragment).
Os03g0632800	116.289	OsRFP	Similar to Zinc finger, C3HC4 type (RING finger) containing protein.
Os03g0726900	115.215	Os03g0726900	Similar to Ubiquitin ligase protein FANCL.
Os06g0184766	115.171	Os06g0184766	Hypothetical conserved gene.
Os07g0516500	114.544	Os07g0516500	Conserved hypothetical protein.
Os06g0611300	114.315	Os06g0611300	Conserved hypothetical protein.
Os08g0565800	114.012	OsGRX21	Glutaredoxin.
Os09g0390400	113.958	Os09g0390400	Similar to OsRAD23-like.
Os12g0170600	113.95	Os12g0170600	Similar to Alpha-1, 4-fucosyltransferase.
Os05g0501350	112.979	OsSTA157	Similar to Cyclin-B1-5.
Os12g0236225	112.914	Os12g0236225	Conserved hypothetical protein.
Os04g0634700	112.746	OsBIDK1	Diacylglycerol kinase, Root growth and development, Disease resistance responses
Os07g0229100	112.122	OsFbox354	Cyclin-like F-box domain containing protein.
Os02g0731300	111.814	Os02g0731300	Non-protein coding transcript.
Os01g0314000	111.516	Os01g0314000	Protein of unknown function DUF3615 domain containing protein.
Os01g0192300	111.502	OsMYB1R1	Similar to I-box binding factor (Fragment).
Os03g0281201	111.48	Os03g0281201	Conserved hypothetical protein.
Os08g0452900	111.197	OsDjC62	Similar to Chaperone protein dnaJ.
Os04g0585600	111.031	Os04g0585600	Similar to H0307D04.4 protein.
Os10g0563900	110.962	CycU4	P-type cyclin, PHO80 homologous protein, Coordination of phosphate starvation signaling and cell cycle progression under phosphate starvation stress
Os06g0527100	110.718	OsCNGC12	Similar to Cyclic nucleotide-gated channel A (Fragment).
Os05g0516300	110.231	Os05g0516300	Conserved hypothetical protein.
Os11g0131900	110.026	OsARAF3	Similar to Arabinoxylan arabinofuranohydrolase isoenzyme AXAH-II.
Os01g0203300	109.891	Os01g0203300	Conserved hypothetical protein.
Os03g0819700	109.676	Os03g0819700	Conserved hypothetical protein.
Os01g0778700	109.124	Os01g0778700	Similar to Transmembrane protein 49.
Os09g0279300	109.118	Os09g0279300	Mitochondrial inner membrane translocase subunit Tim17/Tim22/Tim23/peroxisomal protein PMP24 domain containing protein.
Os12g0615400	108.872	Os12g0615400	Similar to 37 kDa inner envelope membrane protein, chloroplast precursor (E37).
Os03g0695500	108.815	Os03g0695500	Similar to predicted protein.
Os01g0372350	108.486	Os01g0372350	Conserved hypothetical protein.
Os06g0698300	108.314	OsPP2C59	Protein phosphatase 2C family protein.
Os10g0396100	108.109	OsFbox551	Cyclin-like F-box domain containing protein.
Os07g0603300	107.373	GL7	TON1 RECRUIT MOTIF (TRM)-containing protein, Regulation of grain size and shape
Os03g0663400	107.347	OsLP	Similar to Thaumatin-like protein.
Os03g0436400	107.001	Os03g0436400	Similar to A.thaliana gene induced upon wounding stress.
Os10g0162852	105.82	Os10g0162852	Non-protein coding transcript.
Os08g0324300	105.816	Os08g0324300	Transcriptional factor B3 family protein.
Os07g0191200	105.137	OSA2	Plasma membrane H+ ATPase (EC 3.6.3.6).
Os03g0783700	104.909	Os03g0783700	Similar to AP-1 complex subunit sigma-2.
Os02g0727300	104.637	OsPUB21	Similar to Beta-catenin repeat family protein.
Os04g0478000	104.59	Os04g0478000	Protein of unknown function DUF3778 domain containing protein.
Os08g0227200	103.562	Os08g0227200	Kelch related domain containing protein.
Os02g0622200	103.294	Os02g0622200	Phosphatidylinositol N-acetylglucosaminyltransferase family protein.
Os03g0366800	102.682	OsHsfB4d	Similar to Heat stress transcription factor B-4d.
Os02g0736200	102.571	RDR1	RNA-dependent RNA polymerase, Regulation of endogenous genes through smRNA-mediated pathways involving DNA methylation
Os03g0605300	102.524	OsSub30	Similar to Subtilisin-like protease (Fragment).
Os12g0472800	102.191	OsPOEI19	B repeat unit of collagen binding surface protein (cna) containing protein.
Os04g0522100	101.873	DEFL12	Defensin protein, Cadmium accumulation
Os02g0807000	100.968	OsPPCK1	Similar to Phosphoenolpyruvate carboxylase kinase 1.
Os09g0394700	100.625	Os09g0394700	Similar to Lysophospholipase-like protein.
Os03g0563200	100.551	Os03g0563200	Hypothetical conserved gene.
Os02g0665800	100.215	OsPUB55	UspA domain containing protein.
Os05g0137700	100.119	Os05g0137700	Similar to thioesterase family protein.
Os11g0474400	100.102	Os11g0474400	Conserved hypothetical protein.
Os12g0622900	99.6112	Os12g0622900	Mov34/MPN/PAD-1 family protein.
Os07g0406600	99.3094	Os07g0406600	DDHD domain containing protein.
Os01g0248900	99.1148	EXPA8	Alpha-expansin, Mediation of the cell extension and growth, Root system architecture
Os07g0294650	99.0861	Os07g0294650	Non-protein coding transcript.
Os06g0648200	98.7906	Os06g0648200	Conserved hypothetical protein.
Os02g0123600	98.7079	Os02g0123600	Similar to CDP-diacylglycerol--inositol 3-phosphatidyltransferase 1 (EC 2.7.8.11) (Phosphatidylinositol synthase 1) (PtdIns synthase 1) (PI synthase 1) (AtPIS1).
Os06g0707400	98.5481	Os06g0707400	Conserved hypothetical protein.
Os03g0167200	98.2189	OsSTA91	IQ calmodulin-binding region domain containing protein.
Os09g0462000	98.0673	Os09g0462000	Hypothetical protein.
Os01g0390400	97.6355	Os01g0390400	Similar to Met-10+ like family protein.
Os04g0475500	96.4025	OsV4	Pentatricopeptide repeat (PPR) protein, Early chloroplast development under cold stress
Os03g0749401	96.3563	Os03g0749401	Hypothetical protein.
Os11g0466966	96.1246	Os11g0466966	Similar to OSIGBa0102N07.4 protein.
Os04g0505000	95.6795	Os04g0505000	Protein of unknown function DUF869, plant family protein.
Os03g0753600	95.6406	Os03g0753600	Conserved hypothetical protein.
Os03g0773100	95.1569	Os03g0773100	Similar to Myb/SANT domain protein.
Os07g0694700	94.8708	APX2	Ascorbate peroxidase, ROS homeostasis, Chloroplast protection, Carbohydrate metabolism, Plant architecture, Fertility maintenance
Os05g0432500	94.7235	OsTMEM18	Similar to Transmembrane protein 18.
Os01g0210300	94.6536	Os01g0210300	Conserved hypothetical protein.
Os02g0168500	94.5432	Os02g0168500	Similar to Protein-O-fucosyltransferase 1.
Os04g0409100	94.3561	OsFbox207	Similar to H0321H01.9 protein.
Os06g0141800	93.6644	Os06g0141800	Similar to fasciclin-like arabinogalactan protein 8.
Os04g0430950	93.6053	Os04g0430950	Hypothetical protein.
Os12g0183300	93.239	RHL	Similar to 3'(2'), 5'-bisphosphate nucleotidase.
Os01g0704400	93.0368	Os01g0704400	Conserved hypothetical protein.
Os05g0549232	92.7929	Os05g0549232	Similar to DVL4/RTFL17 (ROTUNDIFOLIA LIKE 17).
Os02g0662300	92.4707	Os02g0662300	Conserved hypothetical protein.
Os08g0525500	91.615	Os08g0525500	P-type pentatricopeptide repeat (PPR) protein, Mediation of the mitochondrial nad4 intron 1 splicing, Embryo and endosperm development
Os02g0539600	91.5524	GRY79	SANT domain, DNA binding domain containing protein.
Os08g0192200	91.118	Os08g0192200	Conserved hypothetical protein.
Os09g0421500	90.8966	Os09g0421500	Conserved hypothetical protein.
Os04g0512500	90.548	Os04g0512500	Similar to OSIGBa0157K09-H0214G12.24 protein.
Os01g0901500	90.3539	OsACS5	Similar to 4-coumarate--CoA ligase-like 5.
Os07g0577400	90.2776	Os07g0577400	Similar to Constitutive photomorphogenesis protein 10.
Os01g0192550	90.2151	Os01g0192550	Conserved hypothetical protein.
Os03g0701100	90.2117	Os03g0701100	Similar to Prp18 domain containing protein, expressed.
Os12g0561000	90.133	COX5C	Cytochrome c oxidase polypeptide Vc (EC 1.9.3.1) (Cytochrome c oxidase subunit 5c).
Os07g0195100	90.0504	OsRab8B1	Similar to Ras-related protein ARA-3.
Os01g0172000	89.672	Os01g0172000	Glycosyltransferase, ALG3 domain containing protein.
Os02g0574500	89.5561	Os02g0574500	General substrate transporter domain containing protein.
Os07g0613600	89.513	Os07g0613600	Hypothetical conserved gene.
Os10g0521600	89.2886	XBOS33	Similar to Ankyrin-1 (Erythrocyte ankyrin).
Os11g0262600	89.0886	Os11g0262600	Conserved hypothetical protein.
Os12g0639800	88.7126	Os12g0639800	Similar to CDS_VAMP.
Os01g0633400	87.6691	OsCBSX10	Cystathionine beta-synthase, core domain containing protein.
Os06g0678651	87.3351	Os06g0678651	Similar to WD-40 repeat family protein / beige-related.
Os08g0166500	87.2823	Os08g0166500	Conserved hypothetical protein.
Os03g0661300	87.2045	TUB8	Beta-tubulin , Microtubules formation
Os11g0160400	86.8587	Os11g0160400	Conserved hypothetical protein.
Os03g0715332	86.8156	Os03g0715332	Hypothetical conserved gene.
Os10g0162848	86.5324	Os10g0162848	Non-protein coding transcript.
Os01g0814700	86.3359	OsFbox047	Cyclin-like F-box domain containing protein.
Os05g0437800	86.0233	Os05g0437800	Conserved hypothetical protein.
Os11g0585100	85.6084	Os11g0585100	Conserved hypothetical protein.
Os07g0209401	85.5903	Os07g0209401	Similar to DNA polymerase.
Os01g0654100	85.464	Os01g0654100	Similar to CTP synthase (EC 6.3.4.2) (UTP--ammonia ligase) (CTP synthetase).
Os08g0483100	85.2861	Os08g0483100	Conserved hypothetical protein.
Os02g0804400	84.7432	Os02g0804400	Conserved hypothetical protein.
Os11g0454650	84.3411	Os11g0454650	Non-protein coding transcript.
Os03g0608800	84.1875	Os03g0608800	PDZ/DHR/GLGF domain containing protein.
Os07g0168700	84.1653	Os07g0168700	Non-protein coding transcript.
Os07g0668800	84.0632	Os07g0668800	BTB/POZ fold domain containing protein.
Os01g0134900	83.5865	Os01g0134900	(1, 4)-beta-xylan endohydrolase, isoenzyme X-II (EC 3.2.1.8) (Fragment).
Os03g0760900	83.2611	Os03g0760900	Hypothetical conserved gene.
Os09g0512000	82.7973	Os09g0512000	SecY protein family protein.
Os01g0234100	82.6566	Os01g0234100	Transcriptional factor B3 family protein.
Os02g0805400	82.6074	Os02g0805400	Hypothetical conserved gene.
Os06g0719900	82.4672	Os06g0719900	Similar to endo/excinuclease amino terminal domain-containing protein.
Os07g0484600	82.1778	Os07g0484600	Conserved hypothetical protein.
Os12g0562300	82.0509	Os12g0562300	Pentatricopeptide repeat domain containing protein.
Os02g0676500	82.0194	OsRFPH2-2	Similar to OSIGBa0127A14.6 protein.
Os01g0666200	81.6742	Os01g0666200	High mobility group, HMG1/HMG2 domain containing protein.
Os01g0860400	81.4703	Os01g0860400	Similar to Acidic endochitinase precursor (EC 3.2.1.14).
Os04g0352400	81.4255	OsFKBP62b	Peptidyl-prolyl cis-trans isomerase, FKBP-type domain containing protein.
Os08g0556550	81.3045	Os08g0556550	Hypothetical conserved gene.
Os04g0487000	80.8967	Os04g0487000	Conserved hypothetical protein.
Os03g0101500	80.5464	Os03g0101500	Similar to Phosphoglycerate mutase family protein.
Os01g0174000	80.468	OsbZIP01	bZIP transcription factor, Homolog of Arabidopsis HY5 transcription factor
Os04g0560200	80.4608	Os04g0560200	Thioredoxin domain 2 containing protein.
Os03g0187200	80.4147	Os03g0187200	Non-protein coding transcript.
Os03g0261800	79.7815	Os03g0261800	Protein of unknown function DUF3049 domain containing protein.
Os03g0789900	79.6832	Os03g0789900	Protein of unknown function DUF1618 domain containing protein.
Os11g0640800	79.4264	Os11g0640800	Conserved hypothetical protein.
Os12g0611100	79.0382	OsRLCK373	Similar to serine/threonine-protein kinase receptor.
Os08g0234100	78.8807	Os08g0234100	Conserved hypothetical protein.
Os04g0467000	78.7557	Os04g0467000	Conserved hypothetical protein.
Os12g0143200	78.266	Os12g0143200	SPla/RYanodine receptor SPRY domain containing protein.
Os09g0370500	77.4169	OsVQ35	VQ domain containing protein.
Os06g0711700	77.3455	Os06g0711700	Kelch-type beta propeller domain containing protein.
Os06g0151300	77.0493	Os06g0151300	Sybindin-like protein family protein.
Os04g0626500	76.7636	Os04g0626500	Similar to Disease resistance protein RGA2 (RGA2-blb) (Blight resistance protein RPI).
Os01g0627450	76.6147	Os01g0627450	Hypothetical protein.
Os08g0236900	76.1269	Os08g0236900	Conserved hypothetical protein.
Os02g0768800	76.0999	Os02g0768800	Similar to predicted protein.
Os01g0716500	75.4324	Os01g0716500	Methyltransferase type 12 domain containing protein.
Os06g0644200	75.0038	OVP1	Similar to Pyrophosphate-energized vacuolar membrane proton pump (EC 3.6.1.1) (Pyrophosphate-energized inorganic pyrophosphatase) (H+-PPase) (Vacuolar H+-pyrophosphatase).
Os02g0698800	74.9713	OsWRKY66	WRKY transcription factor 66.
Os09g0566050	74.9538	Os09g0566050	Similar to Prephenate dehydratase.
Os11g0272800	74.9076	Os11g0272800	Similar to Ulp1 protease family, C-terminal catalytic domain containing protein, expressed.
Os09g0491596	74.4829	Os09g0491596	Conserved hypothetical protein.
Os02g0289500	74.2092	Os02g0289500	Similar to anthocyanin 5-aromatic acyltransferase.
Os03g0179400	73.2822	RLCK103	Drought-inducible receptor-like cytoplasmic kinase, Drought tolerance, Regulator of grain yield
Os02g0326100	73.05	Os02g0326100	Hypothetical gene.
Os02g0199300	72.8593	OsFKBP16-1	Peptidyl-prolyl cis-trans isomerase, FKBP-type domain containing protein.
Os09g0464066	72.6592	Os09g0464066	Hypothetical protein.
Os04g0566700	72.6415	Os04g0566700	Similar to Mitochondrial import inner membrane translocase subunit tim23.
Os12g0197900	72.6279	Os12g0197900	Protein of unknown function DUF2363 domain containing protein.
Os06g0575400	72.3306	Os06g0575400	Serine/threonine protein kinase-related domain containing protein.
Os04g0174900	72.2142	Os04g0174900	Similar to Acyl-protein thioesterase 2.
Os10g0427100	71.8854	Os10g0427100	Conserved hypothetical protein.
Os09g0394100	71.6087	Os09g0394100	Malonyl-CoA decarboxylase family protein.
Os06g0683500	71.3393	Os06g0683500	Similar to predicted protein.
Os06g0516800	71.1962	Os06g0516800	Hypothetical gene.
Os05g0422600	70.7607	Os05g0422600	Hypothetical conserved gene.
Os12g0233600	70.663	Os12g0233600	Conserved hypothetical protein.
Os05g0210400	70.4114	OsGELP65	Lipase, GDSL domain containing protein.
Os03g0608600	69.9709	OsDeg-like	Peptidase, trypsin-like serine and cysteine domain containing protein.
Os01g0702700	69.8118	OsMYB14	Similar to Transcription factor MYB86 (Myb-related protein 86) (AtMYB86) (Myb homolog 4) (AtMyb4).
Os05g0387800	69.3652	Os05g0387800	Acyl-CoA N-acyltransferase domain containing protein.
Os07g0620400	69.3527	OsGB1b	Similar to GTP-binding protein-like.
Os04g0581400	69.2708	RAVL1	B3 DNA binding domain containing protein, Brassinosteroid homeostasis
Os05g0583100	68.6255	Os05g0583100	HAT dimerisation domain containing protein.
Os01g0772800	68.5268	Os01g0772800	Similar to Signal recognition particle 54 kDa protein 2 (SRP54).
Os02g0439200	68.4091	Os02g0439200	Protein kinase PKN/PRK1, effector domain containing protein.
Os08g0535900	68.2884	Os08g0535900	Hypothetical protein.
Os07g0680300	67.5376	P61	Similar to Ubiquinol-cytochrome c reductase complex 6.7 kDa protein (EC 1.10.2.2) (CR6).
Os11g0549655	67.2307	Os11g0549655	Similar to maf-like protein CV_0124.
Os03g0556200	67.0147	Os03g0556200	Hypothetical gene.
Os11g0133300	66.6319	Os11g0133300	Similar to D-mannose binding lectin family protein, expressed.
Os02g0808500	66.5641	Os02g0808500	Hypothetical protein.
Os02g0593400	66.2627	Os02g0593400	Conserved hypothetical protein.
Os02g0125566	65.8878	Os02g0125566	Hypothetical protein.
Os11g0514800	65.651	Os11g0514800	BRO1 domain domain containing protein.
Os09g0392100	65.5982	OsEDS1	Ortholog of Arabidopsis EDS1, Regulation of rice-pathogen interactions, Disease resistance
Os11g0481500	65.4932	Os11g0481500	Conserved hypothetical protein.
Os12g0265400	65.086	Os12g0265400	Glycosyl transferase, family 31 domain containing protein.
Os02g0690600	64.2735	OsPUB36	Zinc finger, RING/FYVE/PHD-type domain containing protein.
Os05g0362300	63.6685	Os05g0362300	Protein of unknown function DUF538 family protein.
Os01g0721500	63.3788	Os01g0721500	NB-ARC domain containing protein.
Os07g0194950	63.3235	Os07g0194950	Hypothetical gene.
Os04g0547600	62.9308	OsERF094	Pathogenesis-related transcriptional factor and ERF domain containing protein.
Os02g0765800	62.9117	Os02g0765800	Similar to peroxisomal multifunctional enzyme type 2.
Os02g0552150	62.5962	Os02g0552150	Hypothetical protein.
Os10g0405600	62.1307	OsPFK10	Phosphofructokinase family protein.
Os01g0363500	62.053	Os01g0363500	Similar to predicted protein.
Os07g0103200	61.9633	Os07g0103200	Similar to DDRGK domain-containing protein 1.
Os10g0553600	61.755	Os10g0553600	Exostosin-like family protein.
Os04g0128900	61.528	YUCCA7	Flavin monooxygenase-like enzyme, Auxin biosynthesis
Os07g0104100	61.2851	prx97	Similar to Class III peroxidase 97.
Os09g0376400	61.1398	Os09g0376400	Hypothetical conserved gene.
Os12g0446700	61.0891	Os12g0446700	Protein of unknown function DUF1649 family protein.
Os07g0121800	61.004	Os07g0121800	Protein of unknown function DUF1719, Oryza sativa domain containing protein.
Os07g0232200	60.565	Os07g0232200	Similar to Flavohemoprotein b5/b5R variant.
Os04g0303100	60.1935	Os04g0303100	Similar to H0215E01.10 protein.
Os05g0195101	60.0515	Os05g0195101	Non-protein coding transcript.
Os06g0142050	59.9129	Os06g0142050	Similar to H0913C04.9 protein.
Os02g0802575	59.749	Os02g0802575	Hypothetical protein.
Os12g0293000	59.6963	Os12g0293000	Hypothetical conserved gene.
Os10g0453000	59.563	Os10g0453000	Hypothetical protein.
Os01g0583100	59.4419	OsPP2C06/OsABI2	Similar to Protein phosphatase 2C.
Os01g0870201	59.044	Os01g0870201	Similar to GPI transamidase subunit PIG-U family protein.
Os09g0559200	59.0255	Os09g0559200	RuvA domain 2-like containing protein.
Os07g0141450	58.643	Os07g0141450	Conserved hypothetical protein.
Os02g0755400	58.4814	Os02g0755400	Similar to RNA recognition motif-containing protein SEB-4.
Os01g0269100	58.2345	Os01g0269100	Similar to Rab proteins geranylgeranyltransferase component A 2 (Rab escort protein 2) (REP-2) (Choroideraemia-like protein).
Os01g0895300	57.737	Os01g0895300	Cytochrome b561, eukaryote domain containing protein.
Os06g0600700	57.4748	Os06g0600700	Agenet domain containing protein.
Os01g0254800	56.3956	Os01g0254800	Hypothetical conserved gene.
Os02g0517421	56.0202	Os02g0517421	Non-protein coding transcript.
Os07g0106700	55.9832	Os07g0106700	Similar to disease resistance response protein 206.
Os05g0424000	55.7559	OsAAP11F	Amino acid permease, Transport of amino acids
Os01g0708300	54.9033	Os01g0708300	Protein of unknown function DUF803 domain containing protein.
Os06g0731500	54.5798	JMJ708	Conserved hypothetical protein.
Os03g0185000	53.8789	Os03g0185000	Similar to Chloroplast serine acetyltransferase.
Os09g0375600	53.7945	OsRLCK269	Similar to Protein kinase family protein.
Os09g0493500	53.7842	OsTKPR1	Similar to H0404F02.2 protein.
Os02g0558100	53.1767	OsCBSCLC3	Similar to Chloride channel (Fragment).
Os01g0552850	53.0339	Os01g0552850	Similar to E3 SUMO-protein ligase SIZ2.
Os08g0376200	52.4702	Os08g0376200	Similar to Peroxisomal coenzyme A diphosphatase NUDT7.
Os02g0709350	52.3773	Os02g0709350	Hypothetical conserved gene.
Os01g0843800	51.6417	OsLAC6	Similar to L-ascorbate oxidase.
Os06g0497200	50.5853	Os06g0497200	Hypothetical conserved gene.
Os02g0174000	50.4646	Os02g0174000	Myb-like DNA-binding domain, SHAQKYF class domain containing protein.
Os06g0679850	50.311	Os06g0679850	Non-protein coding transcript.
Os10g0430700	50.265	OsMB46	Conserved hypothetical protein.
Os06g0308800	50.0109	Os06g0308800	Protein of unknown function DUF605 family protein.
Os01g0278600	49.9666	OsDegp1	PDZ/DHR/GLGF domain containing protein.
Os01g0811100	49.6561	OsPAG1	Proteasome subunit alpha type 3 (EC 3.4.25.1) (20S proteasome alpha subunit G) (20S proteasome subunit alpha-7).
Os01g0719600	49.1806	Os01g0719600	Heavy metal transport/detoxification protein domain containing protein.
Os07g0634200	48.6328	OsRab11G1	Similar to Rab GTP-binding protein Rab11a.
Os06g0165000	48.2454	Os06g0165000	Hypothetical protein.
Os12g0175900	47.9059	Os12g0175900	Similar to RNase P subunit p30 family protein.
Os07g0668100	47.7603	Os07g0668100	Conserved hypothetical protein.
Os03g0274300	47.6555	Os03g0274300	Similar to Initiator-binding protein.
Os04g0462200	47.5237	OsLTPG11	Bifunctional inhibitor/plant lipid transfer protein/seed storage domain containing protein.
Os02g0528900	47.503	ABCG41	Similar to PDR-like ABC transporter.
Os02g0454500	47.1012	Os02g0454500	Membrane bound O-acyl transferase, MBOAT family protein.
Os12g0574700	46.9487	Os12g0574700	Similar to lectin-like receptor kinase 7.
Os04g0662400	45.997	OsSAUR23	Auxin responsive SAUR protein family protein.
Os08g0513051	45.9776	Os08g0513051	Hypothetical protein.
Os03g0142900	45.6531	Os03g0142900	Protein of unknown function DUF946, plant family protein.
Os04g0447500	45.6374	Os04g0447500	Similar to NADPH-dependent codeinone reductase (EC 1.1.1.247).
Os05g0229475	45.4657	Os05g0229475	Similar to OSIGBa0112G01.4 protein.
Os02g0324200	45.4464	Os02g0324200	Conserved hypothetical protein.
Os05g0188300	45.1814	Os05g0188300	Uncharacterised protein family UPF0546 domain containing protein.
Os01g0749100	45.0302	Os01g0749100	Protein of unknown function DUF616 family protein.
Os01g0734399	44.8991	Os01g0734399	Hypothetical protein.
Os01g0748100	44.881	Os01g0748100	Conserved hypothetical protein.
Os11g0618700	44.8202	Os11g0618700	Protein of unknown function DUF594 domain containing protein.
Os03g0242200	44.7975	Os03g0242200	Ras GTPase family protein.
Os03g0406100	44.7233	OsSPX5	SPX domain-containing protein, Negative regulation of phosphate signaling, Pi homeostasis
Os11g0546200	44.6386	Os11g0546200	Armadillo-like helical domain containing protein.
Os03g0258200	44.5517	Os03g0258200	Alpha/beta hydrolase fold-3 domain containing protein.
Os03g0313600	44.5077	Os03g0313600	Similar to Genes for GrpE, DnaK and DnaJ, complete and partial cds. (Fragment).
Os05g0380400	44.4313	Os05g0380400	Conserved hypothetical protein.
Os07g0176966	44.4095	Os07g0176966	Hypothetical gene.
Os01g0921800	44.3305	OsFbox052	Tetratricopeptide-like helical domain containing protein.
Os08g0100600	44.2332	Os08g0100600	Protein of unknown function DUF789 family protein.
Os11g0249400	44.1667	OsPGL12	Similar to Polygalacturonase family protein, expressed.
Os03g0826700	44.0964	Os03g0826700	SAM (and some other nucleotide) binding motif domain containing protein.
Os02g0161251	44.0942	Os02g0161251	Hypothetical gene.
Os01g0853800	43.9711	Os01g0853800	C2 calcium-dependent membrane targeting domain containing protein.
Os10g0412700	43.7446	Os10g0412700	Thaumatin, pathogenesis-related family protein.
Os01g0206700	43.5314	OsCIPK05	Similar to Serine/threonine protein kinase (CBL-interacting protein kinase 20).
Os11g0552000	43.342	OsNAAT5	Similar to Tyrosine/nicotianamine aminotransferases family protein.
Os03g0634000	43.3118	Os03g0634000	Similar to THA4.
Os08g0129900	43.1173	Os08g0129900	Conserved hypothetical protein.
Os12g0536500	42.7806	Os12g0536500	Non-protein coding transcript.
Os04g0589400	42.6515	Os04g0589400	Conserved hypothetical protein.
Os11g0708100	42.6156	OsLAC26	Similar to Laccase-22.
Os01g0750300	42.535	OsCesA4	Cellulose synthase catalytic subunit, Secondary cell wall formation
Os02g0177700	42.5325	Os02g0177700	Uncharacterised protein family UPF0497, trans-membrane plant subgroup domain containing protein.
Os03g0729200	42.4752	Os03g0729200	Similar to predicted protein.
Os05g0137600	42.422	Os05g0137600	Conserved hypothetical protein.
Os11g0211800	42.3826	OsDT11	Cysteine-rich peptide, Short-chain peptide, ABA-dependent drought tolerance
Os05g0165900	42.1084	Os05g0165900	Serine/threonine protein kinase-related domain containing protein.
Os12g0571300	41.8579	Os12g0571300	Conserved hypothetical protein.
Os09g0545650	41.7966	Os09g0545650	Hypothetical protein.
Os04g0170166	41.5369	Os04g0170166	Hypothetical conserved gene.
Os01g0846800	41.3701	Os01g0846800	Regulator of chromosome condensation, RCC1 domain containing protein.
Os06g0557700	40.9771	Os06g0557700	Protein kinase, catalytic domain domain containing protein.
Os02g0682300	40.5216	DHS	RING-type E3 ligase, Negative regulation of cuticular wax biosynthesis, Drought stress response
Os04g0421800	40.4431	Os04g0421800	EF-Hand type domain containing protein.
Os08g0139400	40.2785	OsPUB30	Non-protein coding transcript.
Os11g0115350	40.0297	Os11g0115350	Similar to Non-specific lipid-transfer protein 2.
Os12g0282400	39.9792	Os12g0282400	Conserved hypothetical protein.
Os02g0199200	39.9462	Os02g0199200	Disease resistance protein domain containing protein.
Os01g0176400	39.7748	Os01g0176400	Similar to Photoreceptor-interacting protein-like.
Os12g0618800	39.5736	OsPLS3	DUF266-containing protein, Beta-1, 6-N-acetylglucosaminyl transferase, Regulation of the onset of leaf senescence, Negative-regulator mediating defense response and immunity-associated premature leaf senescence
Os01g0274500	39.2059	OsEXPA11	Similar to Expansin-A11.
Os03g0314200	39.1781	Os03g0314200	Cas1p-like family protein.
Os04g0302400	39.0256	Os04g0302400	Conserved hypothetical protein.
Os02g0207300	38.3624	Os02g0207300	Non-protein coding transcript.
Os04g0284100	38.2943	Os04g0284100	Similar to OSIGBa0145C02.4 protein.
Os01g0956300	38.169	Os01g0956300	Hypothetical protein.
Os09g0441000	37.9826	OsSub57	Peptidase S8, subtilisin-related domain containing protein.
Os02g0813000	37.977	OsFbox118	F-box domain, cyclin-like domain containing protein.
Os10g0560400	37.8508	OsCCT35	Similar to CONSTANS-like protein CO9 (Fragment).
Os01g0720700	37.5242	OsSAT	Similar to satase isoform I.
Os05g0494700	37.484	Os05g0494700	Hypothetical conserved gene.
Os06g0666400	37.2466	OsVQ25	VQ domain containing protein.
Os03g0417833	37.18	Os03g0417833	Hypothetical gene.
Os03g0737300	36.7386	Os03g0737300	HAD-superfamily phosphatase, subfamily IIIC domain containing protein.
Os12g0429200	36.6858	OsBgal13	Similar to Relative to SR12 protein (Fragment).
Os10g0450900	36.2808	GRP	Similar to Glycine-rich cell wall structural protein 2 precursor.
Os06g0696600	36.0349	OsXTH12	Similar to Xyloglucan endo-transglycosylase homolog.
Os05g0279850	35.3516	Os05g0279850	Hypothetical protein.
Os02g0511800	35.1474	Os02g0511800	NOP5, N-terminal domain containing protein.
Os11g0481200	35.1186	Os11g0481200	Protein of unknown function DUF246, plant family protein.
Os03g0155500	34.8456	OsEXPA25	Similar to Expansin-A25.
Os03g0309250	34.4966	Os03g0309250	Hypothetical gene.
Os11g0207200	34.4629	OsMAPKKKalpha	Similar to MAP3Ka.
Os03g0857200	34.3657	Os03g0857200	Conserved hypothetical protein.
Os05g0435500	34.1962	Os05g0435500	Conserved hypothetical protein.
Os03g0840350	34.1566	Os03g0840350	Non-protein coding transcript.
Os02g0804800	33.8694	Os02g0804800	Conserved hypothetical protein.
Os08g0434500	33.7342	OsCslA11	Hypothetical protein.
Os11g0706200	33.2242	Os11g0706200	GRAS protein, Regulation of heading date and yield
Os01g0748500	32.8164	OsGELP25	Similar to anther-specific proline-rich protein APG.
Os10g0167250	32.3278	Os10g0167250	Similar to Cytochrome P450 CYP76H18.
Os11g0605100	31.9674	Os11g0605100	NB-ARC domain containing protein.
Os03g0626900	31.962	Os03g0626900	Non-protein coding transcript.
Os02g0193800	31.9405	Os02g0193800	Similar to cDNA clone:002-103-F09, full insert sequence.
Os12g0126000	31.244	Os12g0126000	Multi antimicrobial extrusion protein MatE family protein.
Os03g0334000	31.0642	Os03g0334000	Similar to Ribosomal protein S6 kinase.
Os10g0521100	31.0054	OsADF10	Similar to Actin-depolymerizing factor 6 (ADF-6) (AtADF6).
Os03g0581650	30.9186	Os03g0581650	Conserved hypothetical protein.
Os01g0914300	30.2227	OsLTPd2	Plant lipid transfer protein/seed storage/trypsin-alpha amylase inhibitor domain containing protein.
Os04g0367400	29.8906	Os04g0367400	Similar to OSIGBa0092J07.5 protein.
Os03g0663500	29.8108	TLP	Similar to Osmotin precursor.
Os07g0673000	29.7942	Os07g0673000	Ureohydrolase domain containing protein.
Os11g0595000	29.759	Os11g0595000	Protein of unknown function DUF538 family protein.
Os11g0223400	29.5675	Os11g0223400	Similar to NB-ARC domain containing protein, expressed.
Os01g0695700	29.3808	OsABCB4	Similar to MDR-like ABC transporter.
Os02g0594700	29.1635	Os02g0594700	Similar to Non-phototropic hypocotyl 3.
Os08g0440300	29.1057	OsCAF1A	Component of the CCR4-NOTcomplex, Deadenylase, Deadenylation (poly(A) tail shortening), Development and stress response
Os04g0589600	29.0065	Os04g0589600	Glycosyl transferase, group 1 domain containing protein.
Os07g0229200	28.5106	OsFbox355	Cyclin-like F-box domain containing protein.
Os06g0118800	28.1701	Os06g0118800	Conserved hypothetical protein.
Os05g0203912	28.0832	Os05g0203912	Similar to Histone deacetylase.
Os07g0174766	27.6749	Os07g0174766	Hypothetical conserved gene.
Os01g0126100	27.6453	OsLPR1	Multicopper oxidase
Os05g0464400	27.578	Os05g0464400	Hypothetical conserved gene.
Os01g0887100	27.5298	OsCMS	Similar to 4-(Cytidine 5'-diphospho)-2-C-methyl-D-erythritol synthase.
Os04g0577500	26.8836	Os04g0577500	Deoxyribonuclease, TatD Mg-dependent domain containing protein.
Os01g0734150	26.8022	Os01g0734150	Hypothetical gene.
Os11g0618800	26.6097	Os11g0618800	Hypothetical conserved gene.
Os07g0490700	26.2662	Os07g0490700	Snf7 family protein.
Os09g0563225	26.1114	Os09g0563225	Hypothetical gene.
Os08g0488800	26.0428	Os08g0488800	Hypothetical conserved gene.
Os07g0208050	25.8104	Os07g0208050	Non-protein coding transcript.
Os07g0477866	25.7641	Os07g0477866	Hypothetical gene.
Os02g0801255	25.6064	Os02g0801255	Similar to cDNA clone:J013118P06, full insert sequence.
Os05g0415800	25.5494	OsCYP51H6	Similar to Cytochrome P450 CYP51H10.
Os05g0210201	25.3633	Os05g0210201	Hypothetical gene.
Os01g0500100	25.292	Os01g0500100	Conserved hypothetical protein.
Os03g0243350	25.2862	Os03g0243350	Conserved hypothetical protein.
Os03g0327751	24.8462	Os03g0327751	Conserved hypothetical protein.
Os07g0410300	24.5892	OsERF136	Conserved hypothetical protein.
Os01g0685800	24.2767	ATPB	Similar to ATP synthase beta chain, mitochondrial precursor (EC 3.6.3.14).
Os02g0156100	24.2249	Os02g0156100	Conserved hypothetical protein.
Os12g0408100	23.9098	Os12g0408100	Hypothetical protein.
Os09g0545300	23.3364	SAUR39	SAUR family protein, Negative regulator of auxin synthesis and transport
Os04g0525800	23.2756	Os04g0525800	Similar to OSIGBa0115K01-H0319F09.1 protein.
Os07g0185300	23.1806	Os07g0185300	Protein of unknown function YGGT family protein.
Os10g0145200	22.7533	OsFbox537	Cyclin-like F-box domain containing protein.
Os07g0228400	22.7276	OsFbox352	Cyclin-like F-box domain containing protein.
Os08g0493800	22.2599	OsRLCK256	Protein kinase, core domain containing protein.
Os03g0140300	22.1283	OsCYP96B4	Conserved hypothetical protein.
Os08g0215400	21.9254	Os08g0215400	Conserved hypothetical protein.
Os05g0481900	21.7569	OsPILS6b	Auxin efflux carrier domain containing protein.
Os12g0254601	21.72	Os12g0254601	Hypothetical gene.
Os02g0126900	21.6064	Os02g0126900	Non-protein coding transcript.
Os01g0557550	21.4383	Os01g0557550	Hypothetical protein.
Os06g0367900	21.2889	OsMPK20-3	Similar to Mitogen-activated protein kinase homologue.
Os10g0100900	21.2223	Os10g0100900	Hypothetical protein.
Os11g0206700	21.0205	Os11g0206700	Guanine nucleotide binding protein (G-protein), alpha subunit family protein.
Os02g0596500	20.4523	Os02g0596500	Similar to Charged multivesicular body protein 6.
Os07g0605350	20.1845	Os07g0605350	Similar to Protein EGG APPARATUS-1.
Os07g0616800	19.9186	SUS3	Sucrose synthase, Regulation of cellulose and hemicelluloses biosyntheses
Os06g0342750	19.8251	Os06g0342750	Similar to predicted protein.
Os10g0548300	19.7867	OsPUB53	Protein kinase, catalytic domain domain containing protein.
Os06g0722300	19.7545	Os06g0722300	Similar to Class III homeodomain-leucine zipper protein.
Os09g0449650	19.7396	Os09g0449650	Conserved hypothetical protein.
Os05g0143550	19.5518	Os05g0143550	Similar to Blast and wounding induced mitogen-activated protein kinase.
Os05g0450300	19.5355	Os05g0450300	Conserved hypothetical protein.
Os03g0287750	19.3884	Os03g0287750	Hypothetical protein.
Os12g0609200	19.1596	Os12g0609200	Conserved hypothetical protein.
Os01g0604000	19.0193	Os01g0604000	Hypothetical protein.
Os05g0571400	18.941	Os05g0571400	Protein of unknown function DUF3593 domain containing protein.
Os11g0104933	18.8436	Os11g0104933	Non-protein coding transcript.
Os12g0210500	18.7513	Os12g0210500	Conserved hypothetical protein.
Os06g0292400	17.4707	Os06g0292400	Embryogenesis transmembrane protein.
Os01g0834400	16.9678	HAP3A	Similar to HAP3.
Os04g0415200	16.7191	Os04g0415200	TB2/DP1 and HVA22 related protein family protein.
Os12g0641200	16.6847	Os12g0641200	Hypothetical protein.
Os03g0170400	16.6672	OsRLCK102	Similar to serine/threonine-protein kinase NAK.
Os08g0384000	16.6239	Os08g0384000	Cytochrome b561 family protein.
Os10g0320400	16.6073	Os10g0320400	Similar to ATP synthase gamma chain, mitochondrial precursor (EC 3.6.3.14).
Os03g0747800	16.3006	RCS3	O-acetylserine(thiol) lyase, Cysteine synthase, Cysteine biosynthesis, Arsenic detoxification
Os02g0803300	16.0536	Os02g0803300	Epsin-like, N-terminal domain containing protein.
Os01g0288200	16.0501	Os01g0288200	Conserved hypothetical protein.
Os04g0634900	15.9401	Os04g0634900	Similar to H0315F07.9 protein.
Os06g0137400	15.9057	OsSAUR24	Hypothetical conserved gene.
Os05g0342000	15.4472	Os05g0342000	Hypothetical conserved gene.
Os07g0203925	15.4068	Os07g0203925	Similar to ATP binding protein.
Os12g0136500	15.3534	Os12g0136500	Non-protein coding transcript.
Os01g0877450	15.253	Os01g0877450	Hypothetical conserved gene.
Os01g0327100	14.9011	prx15	Haem peroxidase family protein.
Os01g0696701	14.88	Os01g0696701	Hypothetical protein.
Os08g0266225	14.8645	Os08g0266225	Conserved hypothetical protein.
Os02g0751300	14.8351	Os02g0751300	Protein of unknown function DUF581 family protein.
Os04g0175900	14.589	OsCOMTL6	Winged helix repressor DNA-binding domain containing protein.
Os02g0747600	14.4548	AP2/EREBP022	Similar to Transcription factor AP2D8.
Os02g0689000	14.2878	Os02g0689000	Pectinesterase inhibitor domain containing protein.
Os02g0161400	14.2311	Os02g0161400	Non-protein coding transcript.
Os12g0182600	13.9668	Os12g0182600	Hypothetical conserved gene.
Os11g0607200	13.9549	OsSERL1	Protein kinase, core domain containing protein.
Os06g0177200	13.8126	Os06g0177200	Similar to H0201G08.5 protein.
Os10g0562900	13.5844	DERF12	Non-protein coding transcript.
Os02g0798000	13.5221	Os02g0798000	Hypothetical conserved gene.
Os01g0347600	13.4845	Os01g0347600	Ervatamin B (EC 3.4.22.-) (ERV-B).
Os12g0152000	13.1515	Rcn3	Similar to Terminal flower 1-like protein.
Os06g0712600	13.047	Os06g0712600	Similar to SHI.
Os07g0432333	12.8648	Os07g0432333	Similar to Thionin-like peptide.
Os02g0819200	12.8481	Os02g0819200	Thioredoxin domain 2 containing protein.
Os05g0523200	12.8331	Os05g0523200	Hypothetical protein.
Os09g0425500	12.5061	Os09g0425500	Hypothetical gene.
Os12g0115000	12.4785	OsLTP1.17	Similar to Non-specific lipid-transfer protein 2B.
Os06g0220500	12.2135	Os06g0220500	UDP-glucuronosyl/UDP-glucosyltransferase family protein.
Os03g0221150	11.9812	Os03g0221150	Non-protein coding transcript.
Os08g0558300	11.8703	Os08g0558300	Harpin-induced 1 domain containing protein.
Os03g0245800	11.8643	OsHSP26	Similar to Heat shock protein 26.
Os05g0499400	11.8107	prx75	Haem peroxidase family protein.
Os02g0768000	11.3238	Os02g0768000	Conserved hypothetical protein.
Os05g0497700	11.2405	OsDegp8	Similar to Peptidase.
Os03g0128932	11.2288	Os03g0128932	Similar to Major facilitator superfamily protein, expressed.
Os01g0128100	11.1326	Os01g0128100	Similar to Bifunctional nuclease (Fragment).
Os02g0129300	11.1065	Os02g0129300	Conserved hypothetical protein.
Os02g0793500	11.0749	OsFbox114	Cyclin-like F-box domain containing protein.
Os12g0507000	10.9893	Os12g0507000	Similar to Molybdopterin biosynthesis CNX2 protein (Molybdenum cofactor biosynthesis enzyme CNX2).
Os07g0264000	10.6947	Os07g0264000	Conserved hypothetical protein.
Os04g0538750	10.623	Os04g0538750	Conserved hypothetical protein.
Os02g0582400	10.6103	Os02g0582400	Conserved hypothetical protein.
Os10g0478400	10.5975	Os10g0478400	Conserved hypothetical protein.
Os04g0583800	10.3973	Os04g0583800	RNA-binding region RNP-1 (RNA recognition motif) domain containing protein.
Os04g0392300	10.1265	OsSTA122	Hypothetical conserved gene.
Os09g0336600	9.81144	Os09g0336600	Non-protein coding transcript.
Os11g0697600	9.78552	Os11g0697600	Hypothetical gene.
Os09g0322400	9.72439	Os09g0322400	Proteolipid membrane potential modulator domain containing protein.
Os10g0561200	9.57516	Os10g0561200	Similar to CigA protein.
Os11g0255500	9.57376	Os11g0255500	Similar to Allyl alcohol dehydrogenase; NADP-dependent oxidoreductase-like protein.
Os11g0493100	9.54086	Os11g0493100	Similar to NB-ARC domain containing protein.
ENSRNA049467692	9.44687	snoZ223	#N/A
Os03g0324900	9.3085	Os03g0324900	Zinc finger, RING/FYVE/PHD-type domain containing protein.
Os11g0128000	9.29984	Os11g0128000	Similar to secondary cell wall-related glycosyltransferase family 47.
Os11g0306400	9.05101	Os11g0306400	Similar to Herbicide safener binding protein.
Os03g0719700	8.95435	Os03g0719700	Similar to Phytochrome A.
ENSRNA049467366	8.87017	MIR164	#N/A
Os11g0308266	8.76349	Os11g0308266	Non-protein coding transcript.
Os03g0603100	8.6348	Os03g0603100	Similar to Phytochrome P450.
Os04g0456200	8.62721	Os04g0456200	Similar to H0523F07.6 protein.
Os11g0699532	8.59465	Os11g0699532	Hypothetical gene.
Os04g0398400	8.50968	Os04g0398400	Hypothetical protein.
Os07g0673900	8.48879	HIGD2	Hypoxia induced protein, Early stage of hypoxia signalling
Os05g0445650	8.4518	Os05g0445650	Hypothetical protein.
Os06g0226000	8.43069	Os06g0226000	Similar to Transposase (Fragment).
Os03g0278366	8.3495	Os03g0278366	Hypothetical conserved gene.
Os08g0486233	8.34423	Os08g0486233	Similar to EIL transcription factor.
Os01g0810866	8.31922	Os01g0810866	Hypothetical conserved gene.
Os06g0172901	8.28948	Os06g0172901	Hypothetical protein.
Os01g0201800	8.21685	Os01g0201800	Hypothetical conserved gene.
Os05g0582000	8.00978	Os05g0582000	Plant Basic Secretory Protein domain containing protein.
Os03g0137050	7.90362	Os03g0137050	Non-protein coding transcript.
Os03g0675700	7.88869	Os03g0675700	Conserved hypothetical protein.
Os03g0174500	7.88754	Os03g0174500	Similar to Adenylosuccinate synthetase, chloroplast precursor (EC 6.3.4.4) (IMP-- aspartate ligase) (AdSS) (AMPSase) (Fragment).
Os02g0572351	7.8766	Os02g0572351	Hypothetical protein.
Os05g0536225	7.77525	Os05g0536225	Hypothetical gene.
Os02g0624300	7.76765	OsMYB30	R2R3-type MYB transcription factor, Negative regulation of cold tolerance, Maintenance of Pi homeostasis
Os02g0264300	7.74527	Os02g0264300	Conserved hypothetical protein.
Os03g0399532	7.58584	Os03g0399532	Similar to phosphatidylinositol-4-phosphate 5-kinase family protein.
Os04g0647900	7.31175	Os04g0647900	Leucine-rich repeat, N-terminal domain containing protein.
Os10g0328100	7.2451	Os10g0328100	Conserved hypothetical protein.
Os01g0143900	7.20779	Os01g0143900	Conserved hypothetical protein.
Os11g0543800	6.94346	Os11g0543800	Similar to importin-related.
Os01g0234900	6.93759	OsRFPHC-14	Similar to Ubiquitin ligase SINAT5 (EC 6.3.2.-) (Seven in absentia homolog 5). Splice isoform 2.
Os01g0276900	6.91994	Os01g0276900	Conserved hypothetical protein.
Os09g0548066	6.63581	OsFbox502	Conserved hypothetical protein.
Os11g0244600	6.63331	Os11g0244600	Epsin-like, N-terminal domain containing protein.
Os02g0801450	6.62667	Os02g0801450	Similar to OSJNba0093F12.23 protein.
Os03g0736400	6.46872	Os03g0736400	Protein of unknown function methylase putative domain containing protein.
Os08g0325134	6.41274	Os08g0325134	Putative B3 domain-containing protein Os08g0325100.
Os01g0558800	6.31129	Os01g0558800	Similar to oxidoreductase/ transition metal ion binding protein.
Os11g0180200	6.24423	OsPTP2	Similar to Protein tyrosine phosphatase 1.
Os01g0896200	6.00134	Os01g0896200	Similar to SF16 protein.
Os04g0372700	5.9578	Os04g0372700	Similar to Quinone-oxidoreductase QR1 (Fragment).
Os05g0481000	5.89285	OsSNAT1	Serotonin N-acetyltransferase, Melatonin synthesis
Os06g0536850	5.6438	Os06g0536850	Non-protein coding transcript.
Os03g0103100	5.52676	OsHyPRP03	Similar to Physical impedance induced protein.
Os06g0276001	5.4742	Os06g0276001	Non-protein coding transcript.
Os08g0230300	5.47058	Os_F0765	Hypothetical conserved gene.
Os12g0604000	5.41362	Os12g0604000	Non-protein coding transcript.
Os04g0449000	5.40676	Os04g0449000	Similar to H0818E04.8 protein.
Os01g0682200	5.39561	Os01g0682200	Similar to predicted protein.
Os03g0681750	5.37081	Os03g0681750	Hypothetical gene.
Os04g0481800	5.27972	Os04g0481800	Membrane bound O-acyl transferase, MBOAT family protein.
Os07g0569550	5.15336	Os07g0569550	Similar to protein kinase.
Os08g0530600	5.03086	Os08g0530600	Similar to Ubiquitin carrier protein.
Os12g0631150	5.02741	Os12g0631150	Non-protein coding transcript.
Os07g0281700	5.00242	AO	Similar to Aldehyde oxidase-2.
Os03g0201600	4.96138	Os03g0201600	Similar to ischemia/reperfusion inducible protein.
Os11g0151200	4.94497	Os11g0151200	Hypothetical protein.
Os01g0777101	4.90047	Os01g0777101	Hypothetical gene.
Os04g0521600	4.89624	OsSTA127	Similar to OSIGBa0131L05.8 protein.
Os02g0198500	4.844	Os02g0198500	Conserved hypothetical protein.
ENSRNA049466069	4.84169	snoZ168	#N/A
Os04g0674100	4.83224	Os04g0674100	Tetratricopeptide-like helical domain containing protein.
Os03g0127900	4.82411	Os03g0127900	Cation/H+ exchanger domain containing protein.
Os01g0102900	4.76402	LIR1	Light-regulated protein, Regulation of light-dependent attachment of LEAF-TYPE FERREDOXIN-NADP+ OXIDOREDUCTASE (LFNR) to the thylakoid membrane
Os02g0710550	4.72362	Os02g0710550	Hypothetical gene.
Os11g0130700	4.63744	Os11g0130700	Conserved hypothetical protein.
Os02g0445300	4.60739	Os02g0445300	Similar to Non-specific lipid-transfer protein.
Os12g0511000	4.57485	OsFbox656	Similar to F-box domain containing protein, expressed.
Os02g0717600	4.55534	Os02g0717600	Similar to predicted protein.
Os02g0550400	4.53595	Os02g0550400	Tetratricopeptide-like helical domain containing protein.
Os03g0427000	4.4276	Os03g0427000	Similar to Circadian clock coupling factor ZGT.
Os05g0110900	4.40815	OsRLCK176	Receptor-like cytoplasmic kinase, Positive regulation of peptidoglycan and chitin triggered immunity
Os01g0112050	4.34793	Os01g0112050	Non-protein coding transcript.
Os06g0270950	4.29471	Os06g0270950	Conserved hypothetical protein.
Os12g0265600	4.23371	Os12g0265600	Conserved hypothetical protein.
Os11g0431700	4.14398	OsSCP54	Similar to Serine carboxypeptidase.
Os01g0742400	4.10482	Os01g0742400	Hypothetical conserved gene.
Os04g0620500	4.07552	Os04g0620500	Similar to H0714H04.7 protein.
Os12g0630200	4.02238	Os12g0630200	Thaumatin, pathogenesis-related family protein.
Os04g0635450	3.78762	Os04g0635450	Non-protein coding transcript.
ENSRNA049473180	3.78431	SNORD14	#N/A
Os08g0269500	3.72903	Os08g0269500	Conserved hypothetical protein.
Os08g0461000	3.72602	OsFbox451	Cyclin-like F-box domain containing protein.
Os08g0136725	3.69861	Os08g0136725	Non-protein coding transcript.
Os07g0479150	3.69055	Os07g0479150	Hypothetical protein.
Os02g0122200	3.67546	Os02g0122200	Similar to predicted protein.
Os08g0266300	3.63597	Os08g0266300	Similar to predicted protein.
Os05g0161800	3.22325	OsCRSH3	RelA/SpoT domain containing protein.
Os04g0570500	3.1906	DWF1	Cytochrome P450 family protein.
Os12g0506600	3.16723	Os12g0506600	Hypothetical protein.
Os03g0836800	3.14471	Os03g0836800	Similar to IAA-amino acid hydrolase 1 (EC 3.5.1.-).
Os06g0662100	3.11383	Os06g0662100	Non-protein coding transcript.
Os03g0599500	3.05763	Os03g0599500	Hypothetical protein.
Os05g0382400	3.03439	Os05g0382400	Hypothetical protein.
Os03g0413250	3.01472	Os03g0413250	Hypothetical protein.
ENSRNA049473887	2.98695	snoZ103	#N/A
Os08g0551300	2.81675	Os08g0551300	Protein of unknown function DUF241, plant family protein.
Os01g0794600	2.74782	Os01g0794600	Hypothetical conserved gene.
Os01g0848550	2.43627	Os01g0848550	Conserved hypothetical protein.
Os01g0225550	2.32138	Os01g0225550	Hypothetical gene.
Os08g0505001	2.27282	Os08g0505001	Conserved hypothetical protein.
Os01g0209901	2.21524	Os01g0209901	Hypothetical protein.
Os10g0519750	2.19884	Os10g0519750	Hypothetical gene.
Os10g0560450	2.16595	OsATG3b	Similar to Autophagy-related protein 3.
Os04g0607450	2.11631	Os04g0607450	Non-protein coding transcript.
Os01g0127000	2.10905	OsLPR3	Multicopper oxidase, Maintenance of Pi homeostasis
Os09g0516800	1.95173	Os09g0516800	Protein of unknown function DUF3128 domain containing protein.
Os01g0820400	1.86135	OsWRKY22	WRKY transcription factor 22, Resistance to blast
Os03g0186600	1.80826	OsMADS47	Transcription factor, MADS-box domain containing protein.
Os07g0568900	1.78064	Os07g0568900	Conserved hypothetical protein.
Os01g0827200	1.76898	Os01g0827200	Phox-like domain containing protein.
Os11g0236000	1.72922	Os11g0236000	Similar to Glycerophosphodiester phosphodiesterase.
Os03g0335401	1.7256	Os03g0335401	Non-protein coding transcript.
Os03g0757550	1.69947	Os03g0757550	Non-protein coding transcript.
Os05g0431266	1.63341	Os05g0431266	Hypothetical conserved gene.

## Sheet: Module black
Gene	Connectivity	Gene_name	Description
Os01g0645000	83.1857	OsC3H9	Similar to TIS11 protein (dTIS11).
Os06g0306300	79.7903	prx78	Haem peroxidase domain containing protein.
Os05g0277500	77.1531	OsGLP5-2	Similar to Germin-like protein subfamily 2 member 4 precursor.
Os03g0149000	76.9979	OsCrll1	Similar to LOB domain protein 31.
Os02g0662000	75.6632	RCc3	RCc3 protein.
Os02g0786400	75.0403	Os02g0786400	Similar to DNA-binding transcription factor blind 1.
Os04g0186800	74.9097	OsPT13	Similar to OSIGBa0113D21.1 protein.
Os09g0509100	74.3097	ONAC001	No apical meristem (NAM) protein domain containing protein.
Os08g0191433	73.8314	SSIIIA	Starch synthase, Starch biosynthesis
Os03g0576200	73.8112	OsHAK21	High affinity K<sup>+</sup> transporter (HAK), Maintenance of ion homeostasis, Salinity tolerance
Os09g0365900	73.6129	OsORAP1	Apoplastic protein, Ascorbate oxidase, Induction of cell death in ozone stress, Abiotic stress response
Os03g0302800	71.8053	Os03g0302800	Similar to Long cell-linked locus protein.
Os06g0306201	71.4853	Os06g0306201	Hypothetical protein.
Os12g0499700	70.906	OsRLCK370	Similar to Protein kinase domain containing protein.
Os10g0508700	70.7269	Os10g0508700	Pectinesterase inhibitor domain containing protein.
Os01g0159200	70.4068	OsFLA8	Similar to Fasciclin-like protein FLA18.
Os09g0447300	70.3415	CYP76L1	Cytochrome P450 family protein.
Os04g0554500	70.2273	OsHyPRP06	Similar to RCc3 protein.
Os02g0267900	69.6268	OsEXPA24	Similar to Expansin-A24.
Os08g0532700	69.2383	Os08g0532700	Similar to Peroxidase 55 precursor (EC 1.11.1.7) (Atperox P55) (ATP20a).
Os01g0653200	66.3612	Os01g0653200	Glycosyl transferase, group 1 domain containing protein.
Os06g0695300	65.3155	prx92	Haem peroxidase, plant/fungal/bacterial family protein.
Os01g0926700	65.2991	OsIRX10	Similar to secondary cell wall-related glycosyltransferase family 47.
Os11g0236932	65.2354	Os11g0236932	Hypothetical conserved gene.
Os05g0494500	65.0368	Os05g0494500	Protein of unknown function DUF250 domain containing protein.
Os04g0631600	64.5893	OsbHLH068	Basic helix-loop-helix dimerisation region bHLH domain containing protein.
Os09g0379900	64.1607	Os09g0379900	Similar to Beta-glucan binding protein.
Os03g0772100	63.7827	Os03g0772100	Similar to Homeobox protein knotted-1-like 8.
Os04g0545250	63.4768	OsAGP5	Hypothetical protein.
ENSRNA050013661	63.4458	Intron_gpII	#N/A
Os10g0551800	63.2829	RCc2	Root-specific protein (RCc2 protein).
ENSRNA049471102	63.1529	SSU_rRNA_eukarya	#N/A
Os03g0797800	63.1372	OsIAA14	AUX/IAA protein family protein.
ENSRNA049476430	63.0857	SSU_rRNA_eukarya	#N/A
ENSRNA049476437	63.0472	SSU_rRNA_eukarya	#N/A
ENSRNA049476444	63.0397	SSU_rRNA_eukarya	#N/A
Os11g0575600	62.9122	OsLOX10	Similar to Lipoxygenase (Fragment).
ENSRNA049471043	62.8708	LSU_rRNA_eukarya	#N/A
Os08g0114125	62.8645	Os08g0114125	Similar to predicted protein.
ENSRNA049475677	62.8289	SSU_rRNA_eukarya	#N/A
Os03g0727600	62.801	ACS1	ACC synthase, Ethylene biosynthesis
ENSRNA049476452	62.6579	SSU_rRNA_eukarya	#N/A
ENSRNA049476447	62.5535	SSU_rRNA_eukarya	#N/A
ENSRNA049466502	62.2186	Intron_gpII	#N/A
Os02g0237100	62.172	OsACL5	Similar to Spermine synthase.
ENSRNA049473260	62.1533	U1	#N/A
EPlORYSAT000373834	62.1533	rRNA	#N/A
Os02g0756032	62.1533	Os02g0756032	Hypothetical conserved gene.
Os03g0823301	62.1533	Os03g0823301	Hypothetical conserved gene.
Os10g0479500	62.089	LOGL10	Similar to carboxy-lyase.
Os12g0524750	62.0611	Os12g0524750	Similar to ribosomal protein S7.
Os03g0133875	62.0395	Os03g0133875	Conserved hypothetical protein.
EPlORYSAT000373811	61.989	rRNA	#N/A
Os01g0899387	61.9014	Os01g0899387	Conserved hypothetical protein.
EPlORYSAT000373790	61.8386	tRNA-Ala (UGC)	#N/A
Os06g0225350	61.8191	Os06g0225350	Hypothetical conserved gene.
ENSRNA049476502	61.7686	5_8S_rRNA	#N/A
Os07g0290500	61.7027	Os07g0290500	Plant lipid transfer/seed storage/trypsin-alpha amylase inhibitor domain containing protein.
EPlORYSAT000373849	61.701	rRNA	#N/A
EPlORYSAT000373647	61.6505	rrn18	#N/A
Os06g0547100	61.5178	prx87	Similar to peroxidase 52.
Os07g0639400	61.3501	prx108	Similar to Peroxidase 1.
ENSRNA049471535	61.3493	RNase_MRP	#N/A
Os01g0746700	61.2938	Os01g0746700	Similar to Mannan endo-1, 4-beta-mannosidase 2.
EPlORYSAT000373611	61.2517	rrn5	#N/A
ENSRNA049476498	61.0647	5_8S_rRNA	#N/A
ENSRNA050013644	60.8269	5S_rRNA	#N/A
EPlORYSAT000373839	60.7347	rRNA	#N/A
Os03g0139500	60.6957	OsCCT10	Similar to CONSTANS-like protein CO9 (Fragment).
ENSRNA049471844	60.6554	U1	#N/A
ENSRNA049476493	60.637	5_8S_rRNA	#N/A
ENSRNA049466512	60.425	Intron_gpII	#N/A
ENSRNA049466338	60.3569	LSU_rRNA_eukarya	#N/A
Os01g0584100	60.2817	Os01g0584100	Similar to hydroxyproline-rich glycoprotein family protein.
EPlORYSAT000373608	60.1519	rrn26	#N/A
EPlORYSAT000373845	59.9681	rRNA	#N/A
Os08g0482100	59.8395	Os08g0482100	LETM1-like domain containing protein.
ENSRNA049473411	59.7915	U1	#N/A
Os12g0237900	59.5556	Os12g0237900	NB-ARC domain containing protein.
Os02g0261000	59.4216	Os02g0261000	Conserved hypothetical protein.
Os04g0494800	59.3919	Os04g0494800	Protein of unknown function DUF642 family protein.
Os01g0281301	59.2784	Os01g0281301	Protein of unknown function DUF1645 domain containing protein.
ENSRNA049476508	58.8301	5_8S_rRNA	#N/A
Os02g0158701	58.8001	Os02g0158701	Similar to predicted protein.
ENSRNA049473335	58.7847	SSU_rRNA_eukarya	#N/A
Os06g0200600	58.7655	Os06g0200600	Non-protein coding transcript.
ENSRNA049469734	58.7111	snoZ279_R105_R108	#N/A
ENSRNA049474928	58.6987	5S_rRNA	#N/A
Os03g0709300	58.6947	OsUCL9	Similar to Chemocyanin precursor (Basic blue protein) (Plantacyanin).
Os02g0564600	58.5884	OsLEA10	Late embryogenesis abundant protein 3 family protein.
Os02g0666500	58.1623	Os02g0666500	Similar to Cytochrome P450.
ENSRNA050013658	58.0224	Intron_gpII	#N/A
Os06g0697000	57.9475	OsXTH10	Similar to Xyloglucan endo-transglucosylase/hydrolase 1.
ENSRNA049471778	57.599	LSU_rRNA_eukarya	#N/A
Os01g0878400	57.5725	OsAAP10C	Amino acid permease, Regulation of tiller number and grain yield
Os01g0270300	57.3879	prx4	Similar to Cationic peroxidase isozyme 40K precursor.
Os07g0661450	57.1763	Os07g0661450	Similar to predicted protein.
Os04g0268700	57.0714	Os04g0268700	Eggshell protein family protein.
Os06g0679200	56.9583	Os06g0679200	Non-protein coding transcript.
ENSRNA049476352	56.9221	Intron_gpII	#N/A
ENSRNA049473455	56.9218	Plant_U3	#N/A
Os02g0323600	56.7812	OsCYP51H4	Similar to Cytochrome P450-like protein.
Os01g0380800	56.6661	OsFbox011	F-box domain, cyclin-like domain containing protein.
Os12g0108000	56.3462	OsLAC27	Similar to Laccase (Diphenol oxidase).
Os04g0562100	56.0111	OsLHT7	Amino acid transporter, transmembrane domain containing protein.
ENSRNA049469217	55.901	U1	#N/A
Os03g0745100	55.6865	Os03g0745100	Similar to cytokinin-O-glucosyltransferase 1.
Os07g0677100	55.0802	POX8.1	Peroxidase.
Os02g0268400	54.6202	EXPA23	Similar to Expansin-A23.
Os07g0681200	54.4535	Os07g0681200	Vegetative storage protein/acid phosphatase domain containing protein.
Os02g0594300	54.2104	OsERF079	Similar to Enhancer of shoot regeneration ESR1.
Os01g0280500	54.1372	Os01g0280500	Similar to Eukaryotic translation initiation factor 6 (eIF-6) (B4 integrin interactor) (CAB) (p27(BBP)) (B(2)GCN homolog).
ENSRNA049465003	53.8437	snoZ279_R105_R108	#N/A
Os01g0934901	53.4356	Os01g0934901	Non-protein coding transcript.
Os01g0320400	53.2627	Os01g0320400	Conserved hypothetical protein.
Os02g0764700	52.9214	DERF5	Similar to Ethylene-responsive transcription factor 4 (Ethylene-responsive element binding factor 4) (Related to APETALA-2 protein 5) (EREBP-4) (AtERF4).
Os04g0618400	52.6881	Os04g0618400	Similar to H0313F03.13 protein.
Os02g0606600	52.5856	OsCML17	Hypothetical conserved gene.
Os04g0228600	52.5457	Os04g0228600	Similar to H0209A05.7 protein.
Os09g0471200	52.5141	Os09g0471200	Similar to WAK80 - OsWAK receptor-like protein kinase.
ENSRNA050013652	52.4854	Intron_gpII	#N/A
Os03g0121200	52.1393	prx33	Similar to Peroxidase 1.
Os06g0266400	52.1092	OsUCL17	Similar to chemocyanin.
Os02g0791400	52.068	Os02g0791400	Cytochrome c oxidase, subunit VIb domain containing protein.
Os01g0760900	51.8775	Os01g0760900	Conserved hypothetical protein.
Os04g0373400	51.8686	Os04g0373400	Similar to MATE efflux family protein, expressed.
Os11g0667000	51.2856	OsRLCK346	Similar to Protein kinase domain containing protein, expressed.
Os06g0727800	51.0181	Os06g0727800	Similar to predicted protein.
Os10g0533500	51.0115	OsBCH3	Similar to Beta-ring hydroxylase (Fragment).
Os09g0546950	50.9638	Os09g0546950	Non-protein coding transcript.
Os05g0184901	50.4921	Os05g0184901	Phospholipase A2, active site domain containing protein.
Os11g0117900	50.4724	Os11g0117900	Similar to Hydrolase, alpha/beta fold family protein, expressed.
Os12g0264800	50.4116	Os12g0264800	Conserved hypothetical protein.
Os07g0182400	49.8452	OsIAA24	AUX/IAA protein family protein.
Os04g0657000	49.4612	Os04g0657000	Conserved hypothetical protein.
Os11g0155500	49.2177	OsCAT8	Similar to Amino acid permease family protein, expressed.
Os06g0109100	48.9235	Os06g0109100	Hypothetical conserved gene.
Os08g0563400	48.4915	Os08g0563400	Similar to LOB domain protein 17.
Os02g0785000	48.4256	Os02g0785000	Glycosyl transferase, family 31 protein.
Os03g0857600	48.1718	Os03g0857600	Protein of unknown function DUF303, acetylesterase putative domain containing protein.
Os09g0546200	48.1588	OsSAUR46	Similar to auxin induced protein.
Os02g0723200	48.0876	OsGT7	Similar to Alpha galactosyltransferase (Fragment).
Os09g0545999	47.7693	Os09g0545999	Hypothetical protein.
Os01g0357900	47.507	OsRALF-4	Similar to RALF.
Os10g0155100	47.4692	Os10g0155100	Curculin-like (mannose-binding) lectin domain containing protein.
Os01g0946550	47.4353	Os01g0946550	Hypothetical conserved gene.
Os11g0265400	47.2763	Os11g0265400	Glucose/ribitol dehydrogenase family protein.
Os11g0177301	47.0095	Os11g0177301	Conserved hypothetical protein.
Os03g0205800	46.9019	Os03g0205800	Similar to Acetyltransferase, GNAT family protein, expressed.
Os02g0606400	46.7835	Os02g0606400	Hypothetical protein.
Os02g0106100	46.6394	OSINV3	Vacuolar acid invertase, Sugar metabolism, Regulation of grain size
Os01g0771000	46.2854	Os01g0771000	Protein of unknown function DUF567 family protein.
Os02g0647300	46.2662	Os02g0647300	Leucine-rich repeat, plant specific containing protein.
EPlORYSAT000373862	46.2361	tRNA-Ile (GAU)	#N/A
Os03g0788600	46.1004	OsFLA24	FAS1 domain domain containing protein.
Os10g0534600	45.5388	Os10g0534600	Hypothetical protein.
Os07g0684900	45.1799	WOX11	WUSCHEL-related homeobox protein, Transcription factor, Crown root development
Os03g0392600	44.9253	OsSCP14	Peptidase S10, serine carboxypeptidase family protein.
Os03g0149050	44.5217	Os03g0149050	Non-protein coding transcript.
ENSRNA049468369	44.3347	Intron_gpII	#N/A
Os11g0264300	44.139	Os11g0264300	Similar to RWP-RK domain containing protein, expressed.
Os02g0747900	44.0969	ILI5	Atypical basic helix-loop-helix protein, Control of cell elongation, Regulator of grain size and leaf angle
Os04g0289500	44.082	Os04g0289500	Allergen V5/Tpx-1-related domain containing protein.
Os01g0272600	43.9534	OsRDN	Similar to Root determined nodulation 1.
Os02g0237000	43.5494	prx25	Similar to peroxidase 52.
Os01g0970600	43.2316	OsRH58	DEAD-box RNA helicase (EC:3.6.4.13), Salt or drought stress tolerance, RNA chaperon activity
Os05g0170000	43.1349	BC10	Protein of unknown function DUF266, plant family protein.
Os05g0437050	43.1325	Os05g0437050	Conserved hypothetical protein.
Os07g0417600	42.7452	Os07g0417600	Thaumatin, pathogenesis-related family protein.
Os03g0408401	42.6994	Os03g0408401	Non-protein coding transcript.
Os09g0509050	42.4412	Os09g0509050	Hypothetical protein.
Os01g0848700	41.9147	OsSTA36	Similar to Ras-related protein Rab11C.
Os02g0268050	41.7887	OsEXPA23	Similar to Expansin-A23.
Os01g0611000	41.7551	Os01g0611000	Protein of unknown function DUF642 domain containing protein.
Os04g0573000	41.6601	OsSPX-MFS1	SPX-MFS protein, Phosphate transporter, Pi homeostasis
Os12g0257900	40.8601	Os12g0257900	Similar to Receptor-like kinase.
Os09g0513100	40.7758	Os09g0513100	Similar to Phospholipase A1.
Os04g0206200	40.6386	Os04g0206200	DNA helicase domain containing protein.
ENSRNA049473927	40.5814	U1	#N/A
Os09g0527900	40.5265	OsBBX29	Similar to Hd1-like protein.
Os03g0103200	40.2204	OsHyPRP04	Similar to Physical impedance induced protein.
Os09g0471800	39.4247	OsWAK85	Similar to WAK80 - OsWAK receptor-like protein kinase.
Os04g0562650	39.1902	Os04g0562650	Hypothetical gene.
Os10g0555300	39.0101	Os10g0555300	Zinc finger, C2H2-like domain containing protein.
Os03g0722600	38.9384	Os03g0722600	Adenylate cyclase-associated CAP domain containing protein.
Os06g0226500	38.7471	BU1	Helix-loop-helix protein, Brassinosteroid signaling
Os01g0869000	38.7336	Os01g0869000	Protein of unknown function DUF639 family protein.
Os01g0132200	38.7045	Os01g0132200	Conserved hypothetical protein.
Os04g0562500	38.5161	Os04g0562500	Similar to H0211B05.7 protein.
Os07g0676600	38.3644	OsbHLH163	HLH (helix-loop-helix) protein, Mediation of defense to brown planthopper (BPH)
Os05g0531000	37.9083	OsS40-14	A member of S40 gene family, Leaf senescence, "Regulation of crosstalk among abiotic, biotic and developmental senescence"
Os10g0567800	37.6206	OsDRP1C	Similar to Dynamin-related protein 1E (Dynamin-like protein E) (Dynamin-like protein 4) (Dynamin-like protein DLP2).
Os02g0575700	37.4585	IIP3	Similar to OSIGBa0097P08.1 protein.
Os07g0679700	37.2877	OsVAL2	Transcriptional factor B3 family protein.
Os09g0452700	36.8136	Os09g0452700	Ubiquitin.
Os03g0669300	36.5186	Os03g0669300	Beta-1, 3-glucanase-like protein.
Os01g0706700	36.2463	Os01g0706700	Protein of unknown function DUF590 family protein.
ENSRNA049470317	36.1751	snoZ223	#N/A
Os04g0641400	36.1698	Os04g0641400	Similar to H0423H10.3 protein.
Os12g0512100	35.9524	Os12g0512100	Sugar/inositol transporter domain containing protein.
Os03g0198200	35.9254	Os03g0198200	Hypothetical protein.
Os01g0584032	35.8943	Os01g0584032	Similar to skin secretory protein xP2.
Os09g0510900	35.8506	Os_F0689	Hypothetical conserved gene.
Os09g0547033	35.3506	Os09g0547033	Similar to SAUR44 - auxin-responsive SAUR family member.
Os08g0184800	35.1297	Os08g0184800	Conserved hypothetical protein.
Os04g0650300	35.0318	OsGT43I	Similar to H0212B02.9 protein.
Os05g0182700	35.0236	EP	Protein of unknown function DUF1664 family protein.
Os10g0567400	35.0188	CAO	Similar to Rieske.
Os09g0471100	34.7779	prx122	Similar to Peroxidase 17 precursor (EC 1.11.1.7) (Atperox P17) (ATP25a).
Os01g0525701	34.3686	Os01g0525701	Similar to DVL4/RTFL17 (ROTUNDIFOLIA LIKE 17).
Os06g0142600	34.0593	HD3B	Homolog of the Arabidopsis EARLY FLOWERING 3 protein, Photoperiodic flowering, Short-day/long-day promotion
Os06g0687900	33.8741	OsIRX14	Similar to UDP-glucuronyltransferase-l.
Os08g0157600	33.8147	CCA1	MYB transcription factor, Circadian clock
ENSRNA049473235	33.1301	SNORD14	#N/A
Os01g0644600	32.5514	Os01g0644600	Glutelin family protein.
Os05g0533900	32.5442	Os05g0533900	Similar to CLP protease regulatory subunit CLPX precursor.
Os08g0410950	32.4834	Os08g0410950	Hypothetical conserved gene.
Os11g0108700	32.4107	OsLAC21	Similar to Laccase-23.
Os04g0229100	32.3805	OsCAD6	Similar to Sinapyl alcohol dehydrogenase.
Os02g0511600	31.8775	Os02g0511600	Glycosyl transferase, family 31 protein.
Os11g0155425	31.5804	Os11g0155425	Hypothetical protein.
Os03g0369000	31.3765	PRX46	Similar to Peroxidase 1.
Os01g0591300	31.2377	OsALDH2C1	Similar to Cytosolic aldehyde dehydrogenase RF2D.
Os09g0547100	30.5832	OsSAUR55	Similar to Auxin induced protein.
ENSRNA049468200	30.5539	U1	#N/A
Os04g0121800	30.2381	Os04g0121800	Hypothetical conserved gene.
Os06g0644466	30.1985	Os06g0644466	Hypothetical conserved gene.
Os07g0597200	30.1497	Os07g0597200	Protein kinase, core domain containing protein.
ENSRNA050013662	29.792	Intron_gpII	#N/A
Os10g0490900	29.6657	Os10g0490900	Similar to Secretory protein.
Os09g0363950	29.3991	Os09g0363950	Conserved hypothetical protein.
Os07g0452400	29.3974	Os07g0452400	3'-5' exonuclease domain containing protein.
ENSRNA049471650	29.1735	snoR41	#N/A
Os08g0548300	29.1553	Os08g0548300	Zinc finger, RING/FYVE/PHD-type domain containing protein.
Os02g0572300	28.633	Os02g0572300	Similar to RING-H2 finger protein ATL3B.
Os11g0502700	28.4412	Os11g0502700	Glycosyl transferase, family 31 domain containing protein.
Os04g0664900	28.2866	OsCIN5	Similar to H1005F08.5 protein.
Os05g0105900	28.091	Os05g0105900	Nucleotide-binding, alpha-beta plait domain containing protein.
Os02g0828400	27.9769	Os02g0828400	Conserved hypothetical protein.
Os03g0761700	27.8418	OsDjC34	Heat shock protein DnaJ family protein.
Os06g0142900	27.4834	OsDXS2	Similar to 1-deoxy-D-xylulose 5-phosphate synthase.
Os07g0645000	27.4013	Os07g0645000	Allergen V5/Tpx-1 related family protein.
Os02g0196000	27.2162	Os02g0196000	Zinc/iron permease family protein.
Os02g0141300	27.2156	CAP1	Arabinokinase-Like Protein, Pollen development
Os07g0631700	26.967	Os07g0631700	EF-Hand type domain containing protein.
Os01g0603100	26.8622	Os01g0603100	NB-ARC domain containing protein.
Os10g0548700	26.619	RLCK306	Receptor-like cytoplasmic kinase, Various stress responses, Regulation of resistance to bacterial leaf streak (BLS)
Os04g0674500	26.5819	Os04g0674500	Hypothetical protein.
Os01g0209400	26.3967	Os01g0209400	Nucleotide-binding, alpha-beta plait domain containing protein.
Os02g0268500	26.2896	Os02g0268500	Hypothetical protein.
ENSRNA050013670	26.1228	Intron_gpII	#N/A
Os04g0461400	25.7288	Os04g0461400	Conserved hypothetical protein.
ENSRNA049473879	25.4303	snoZ103	#N/A
Os01g0946700	24.7081	OsGLN1	Similar to Glucan endo-1, 3-beta-glucosidase GV (EC 3.2.1.39) ((1->3)-beta-glucan endohydrolase GV) ((1->3)-beta-glucanase isoenzyme GV) (Beta-1, 3- endoglucanase GV).
Os03g0429800	24.5862	Os03g0429800	Xanthine dehydrogenase, Regulation of leaf senescence
Os07g0167100	24.1235	Os07g0167100	Similar to Yarrowia lipolytica chromosome A of strain CLIB99 of Yarrowia lipolytica.
Os02g0775100	23.8962	MTP8.2	Manganese (Mn) cation diffusion facilitator (Mn-CDF), Mn tolerance
Os07g0602100	23.8903	Os07g0602100	Conserved hypothetical protein.
Os02g0288100	23.2444	OsPME8	Similar to Pectinesterase (EC 3.1.1.11) (Fragment).
Os01g0827600	23.0708	OsEXO70B2	Exo70 exocyst complex subunit family protein.
Os07g0657600	22.7358	Os07g0657600	Hypothetical conserved gene.
Os03g0687200	22.4266	Os03g0687200	Conserved hypothetical protein.
Os10g0398600	22.3637	Os10g0398600	Similar to cDNA clone:J013004F22, full insert sequence.
Os03g0752700	22.1417	OsDjC33	Heat shock protein DnaJ, N-terminal domain containing protein.
Os08g0118800	22.128	OsSAUR32	Similar to SAUR31 - auxin-responsive SAUR family member.
Os03g0274700	22.1087	Os03g0274700	Conserved hypothetical protein.
Os02g0794600	22.1019	Os02g0794600	Similar to Copper chaperone COX17-1.
Os04g0585700	21.9516	Os04g0585700	Protein of unknown function DUF581 family protein.
Os12g0601200	21.6936	Os12g0601200	Uridine kinase family protein.
Os10g0564800	21.3153	CBL1	Calcineurin B-like protein, Calcium sensor protein, Reguration of potassium uptake by CBL1-CIPK23 complex
Os12g0571200	21.2964	Os12g0571200	Similar to Mitochondrial import inner membrane translocase subunit Tim9.
Os02g0812000	21.0867	OsCCR11	NAD(P)-binding domain containing protein.
Os03g0116900	20.8888	Os03g0116900	Armadillo-like helical domain containing protein.
Os05g0297850	20.6806	Os05g0297850	Hypothetical conserved gene.
Os01g0281100	20.4967	Os01g0281100	Conserved hypothetical protein.
Os02g0791300	20.4894	Os02g0791300	Hypothetical conserved gene.
Os09g0546700	20.154	OsSAUR51	Similar to SAUR55 - auxin-responsive SAUR family member.
Os02g0649700	20.078	OsFtsH7	ATPase, AAA-type, core domain containing protein.
Os02g0171100	19.9611	Os02g0171100	Similar to Glyceraldehyde-3-phosphate dehydrogenase (EC 1.2.1.12) (GAPDH).
Os03g0151100	19.7545	Os03g0151100	Appr-1-p processing domain containing protein.
Os01g0100800	19.743	Os01g0100800	Protein of unknown function DUF1664 family protein.
Os03g0121300	19.5638	prx34	Similar to Peroxidase 1.
Os08g0277200	19.1021	OsCCR	Similar to Cinnamoyl-CoA reductase (EC 1.2.1.44).
Os02g0658800	18.784	OsEXPB11	Beta-expansin.
Os03g0784600	18.78	Os03g0784600	Conserved hypothetical protein.
Os08g0428300	18.714	Os08g0428300	Similar to RNA polymerase Rpb3/Rpb11 dimerisation domain containing protein, expressed.
Os06g0643100	18.5749	OsPBC1	Proteasome subunit beta type 3 (EC 3.4.25.1) (20S proteasome alpha subunit C) (20S proteasome subunit beta-3).
Os11g0153600	18.551	YGL138(t)	Signal recognition particle 54 kDa (SRP54) protein, Chloroplast development
Os03g0217400	18.5361	Os03g0217400	Conserved hypothetical protein.
Os07g0138100	18.5009	OsSWAP70B	Rac/Rop guanine nucleotide exchange factor, Regulation of immune responses
Os04g0518200	18.4837	Os04g0518200	Conserved hypothetical protein.
Os03g0685600	18.4156	OsWD40-82	WD40 repeat-like domain containing protein.
Os03g0636600	18.2573	Os03g0636600	Hypothetical conserved gene.
Os01g0646800	18.1837	Os01g0646800	Conserved hypothetical protein.
Os09g0275300	18.105	Os09g0275300	Conserved hypothetical protein.
Os10g0461400	18.0729	Os10g0461400	Similar to PsbP family protein, expressed.
Os08g0529100	17.9697	Os08g0529100	Similar to Proteasome subunit beta type 1 (EC 3.4.25.1) (20S proteasome alpha subunit F) (20S proteasome subunit beta-6).
Os02g0594651	17.8971	Os02g0594651	Hypothetical gene.
Os07g0604550	17.687	Os07g0604550	Mitochondrial inner membrane translocase subunit Tim17/Tim22/Tim23/peroxisomal protein PMP24 domain containing protein.
Os10g0572300	17.4148	OsIRL5	Leucine-rich repeat, typical subtype containing protein.
Os09g0468300	17.3482	Os09g0468300	Hypothetical conserved gene.
Os01g0284500	17.2724	GER4	Similar to Nectarin 1 precursor (EC 1.15.1.1) (Superoxide dismutase [Mn]).
Os02g0771100	16.9153	PPS	Ortholog of Arabidopsis CONSTITUTIVE PHOTOMORPHOGENIC1, Regulation of the onset of the adult phase, Regulation of vegetative-reproductive phase change and the time of flowering
Os07g0543800	16.5133	Os07g0543800	Hypothetical conserved gene.
Os03g0326500	16.4852	Os03g0326500	Similar to Thioredoxin-like 1.
Os04g0669900	16.3747	OsMTK2	Similar to H0818H01.11 protein.
Os06g0597900	16.1986	Os06g0597900	SOUL haem-binding protein domain containing protein.
Os11g0606200	16.0429	Os11g0606200	Similar to Leucine Rich Repeat family protein, expressed.
Os02g0791800	15.9874	OsATG18a	WD-40 repeat containing protein.
Os12g0571100	15.825	MTI4C	Metallothionein-like protein, ROS (reactive oxygen species) scavenger, Antioxidant
Os03g0841100	15.7865	OsWAK28	Serine/threonine protein kinase-related domain containing protein.
Os06g0662151	15.7519	Os06g0662151	Non-protein coding transcript.
Os12g0584200	15.7087	Os12g0584200	Similar to cDNA clone:J013075O22, full insert sequence.
Os12g0244400	15.7046	OsLHT2	Similar to Lysine and histidine specific transporter.
Os05g0420200	15.3652	Os05g0420200	Protein of unknown function DUF179 family protein.
Os06g0216700	14.7743	OsSCL3	Cupredoxin domain containing protein.
Os01g0918400	14.6748	Os01g0918400	Conserved hypothetical protein.
Os04g0599400	14.6729	Os04g0599400	Scramblase family protein.
Os02g0808601	14.6433	Os02g0808601	Similar to predicted protein.
Os09g0109800	14.5025	Os09g0109800	Putative Na<sup>+</sup> / H<sup>+</sup> antiporter, Resistance to salt stress, Na<sup>+</sup> homeostasis in rice chloroplasts
Os01g0388500	14.4727	Os01g0388500	Similar to Fibronectin, type III-like fold.
Os11g0456100	14.4169	Os11g0456100	Protein of unknown function DUF760 domain containing protein.
Os01g0949300	14.2371	Os01g0949300	EF-Hand type domain containing protein.
Os09g0511000	14.1334	OsLysM-RLK10	Similar to LysM receptor-like kinase.
Os07g0124800	13.9238	OsDjC57	Similar to Chaperone protein dnaJ.
Os06g0307900	13.597	Os06g0307900	Hypothetical conserved gene.
Os10g0505700	13.5663	OsLTP2.12	Similar to Nonspecific lipid-transfer protein 2 (nsLTP2) (7 kDa lipid transfer protein).
Os03g0395700	13.5388	Os03g0395700	Conserved hypothetical protein.
Os10g0559200	13.4861	Os10g0559200	Similar to Oxidoreductase, 2OG-Fe oxygenase family protein, expressed.
Os11g0140700	13.4584	Os11g0140700	Similar to Saccharopine dehydrogenase family protein, expressed.
Os11g0439300	13.1547	Os11g0439300	Hypothetical protein.
Os11g0633500	12.9506	Os11g0633500	Similar to NBS-LRR disease resistance protein homologue (Fragment).
Os12g0529900	12.9445	Os12g0529900	Conserved hypothetical protein.
Os12g0208900	12.9016	OsZHD3	Similar to ZF-HD protein dimerisation region containing protein, expressed.
Os09g0266000	12.8845	Os09g0266000	Similar to predicted protein.
Os02g0155000	12.7846	Os02g0155000	Hypothetical protein.
Os09g0120800	12.6898	Os09g0120800	Similar to ATPase, calcium-transporting-related (Fragment).
Os02g0795300	12.5893	Os02g0795300	Chaperone protein to regulate catalase (CAT) activity
Os06g0530300	12.4726	Os06g0530300	Similar to uncharacterized BCR, COG1963 family protein.
Os02g0763800	12.105	Os02g0763800	Xyloglucan fucosyltransferase domain containing protein.
Os11g0697100	12.0464	Os11g0697100	Non-protein coding transcript.
ENSRNA049476404	11.7054	snoZ266	#N/A
Os03g0271600	11.4042	Os03g0271600	Zinc finger, RING/FYVE/PHD-type domain containing protein.
Os11g0459400	11.0758	Os11g0459400	Hypothetical protein.
Os07g0680900	10.5725	Os07g0680900	Similar to Ribosomal protein S6 kinase.
Os01g0604100	9.72815	Os01g0604100	Conserved hypothetical protein.
Os01g0779100	9.66142	Os01g0779100	Peptidase M16, zinc-binding site domain containing protein.
Os03g0220300	9.63286	Os03g0220300	Hypothetical conserved gene.
Os06g0210100	9.27664	Os06g0210100	Similar to Transmembrane emp24 domain-containing protein 10.
Os08g0172200	8.90024	Os08g0172200	UvrB/UvrC protein domain containing protein.
Os08g0400800	8.87198	Os08g0400800	Similar to F-box domain containing protein, expressed.
Os07g0684700	8.65859	Os07g0684700	Conserved hypothetical protein.
Os07g0156732	8.27313	Os07g0156732	Similar to EIN2.
Os01g0846450	7.80944	HESO1	Hypothetical conserved gene.
Os03g0694700	7.44198	Os03g0694700	Similar to PIF-like orf1.
Os01g0927900	7.37522	Os01g0927900	Similar to Aspartate kinase precursor (EC 2.7.2.4).
Os05g0173800	7.08444	Os05g0173800	TPP-binding enzymes, conserved site domain containing protein.
Os09g0528800	6.60575	Os09g0528800	RabGAP/TBC domain containing protein.
Os01g0740300	6.54398	Os01g0740300	Hypothetical protein.
Os03g0171900	6.50602	Os03g0171900	Similar to Alanine:glyoxylate aminotransferase-like protein (Fragment).
Os06g0192950	6.50338	Os06g0192950	Hypothetical protein.
Os02g0687900	6.39265	OsSCP9	Peptidase S10, serine carboxypeptidase family protein.
Os06g0176700	6.3492	Os06g0176700	HIS1-like protein, Fe(II)/2-oxoglutarate-dependent oxygenase
Os02g0211150	6.24774	Os02g0211150	Non-protein coding transcript.
Os10g0558801	5.52208	Os10g0558801	Non-protein coding transcript.
Os06g0687400	3.38231	Os06g0687400	Similar to auxin-independent growth promoter-like protein.
Os01g0764850	3.31358	Os01g0764850	Hypothetical protein.
Os09g0247500	1.89791	Os09g0247500	Conserved hypothetical protein.
Os01g0772500	1.33607	Os01g0772500	Glycosyl transferase, family 14 protein.
Os01g0945600	1.11227	OsBAT5	Similar to amino acid permease family protein.

## Sheet: Module blue
Gene	Connectivity	Gene_name	Description
Os03g0269100	2057.63	OsSAG13	Short chain alcohol dehydrogenase-like.
Os09g0249000	2036.53	Os09g0249000	Galactose oxidase/kelch, beta-propeller domain containing protein.
Os09g0512900	2026.52	Os09g0512900	Similar to arabinogalactan protein.
Os08g0545200	2014.24	OsDH1	Alcohol dehydrogenase superfamily, zinc-containing protein.
Os12g0557400	2009.19	Os12g0557400	Conserved hypothetical protein.
Os11g0432900	1993.67	OsSCP56	Peptidase S10, serine carboxypeptidase family protein.
Os06g0238300	1987.66	Os06g0238300	FMN-binding split barrel domain containing protein.
Os01g0200700	1987.54	OsMT3a	Metallothionein-like protein, Tolerance to salinity and heavy metal stresses, Abiotic stress response
Os04g0107500	1984.6	Os04g0107500	NAD(P)-binding domain containing protein.
Os02g0793700	1984.57	OsSBP	Similar to Membrane steroid-binding protein 1.
Os03g0108400	1970.69	Os03g0108400	Similar to Charged multivesicular body protein 3.
Os01g0803200	1969.98	Oc1*	Cysteine proteinase inhibitor-I (Oryzacystatin-I).
Os02g0697700	1969.96	Os02g0697700	Conserved hypothetical protein.
Os05g0150733	1961.87	Os05g0150733	Similar to pro-resilin.
Os08g0191700	1960.71	GLYI-11	Glyoxalase I, Abiotic stress response
Os05g0547850	1959.52	OsPDCD5	DNA-binding TFAR19-related protein family protein.
Os06g0110100	1955.8	OsEya1	OSEYA1.
Os12g0152700	1953.67	Os12g0152700	Amino acid-binding ACT domain containing protein.
Os02g0741800	1947.7	Os02g0741800	Similar to Permease 1.
Os03g0808300	1945.15	OsREM4.2	Remorin, C-terminal region domain containing protein.
Os01g0722800	1944.62	Os01g0722800	Dimethylmenaquinone methyltransferase family protein.
Os02g0135600	1942.39	Os02g0135600	Conserved hypothetical protein.
Os05g0111300	1942.21	OsMT2b	Similar to B22EL8 protein.
Os09g0367900	1939.82	Os09g0367900	Conserved hypothetical protein.
Os07g0684000	1935.22	Os07g0684000	S-type euonymus-related lectin (EUL), "Response to salt and drought stress, ABA treatment", Response to biotic treatment
Os04g0521800	1919.66	Os04g0521800	Peptidase M20 family protein.
Os11g0546000	1918.79	OsABCE2	Similar to RNase L inhibitor-like protein.
Os10g0457500	1913.56	Os10g0457500	Similar to Yeast ham (Hydroxylaminopurine sensitivity) related protein 1 (HAM-1- like protein).
Os03g0773800	1911.98	Os03g0773800	Similar to Malate dehydrogenase, glyoxysomal precursor (EC 1.1.1.37) (mbNAD-MDH).
Os10g0397200	1911.9	Os10g0397200	Transcription initiation factor TFIIE, beta subunit domain containing protein.
Os02g0608700	1907.55	Os02g0608700	Similar to predicted protein.
Os01g0196600	1905.16	Os01g0196600	Similar to 260 kDa major acidic fibroblast growth factor-stimulated phosphoprotein (Fragment).
Os03g0577200	1904.26	Os03g0577200	Similar to Mps one binder kinase activator-like 1A (Mob1 homolog 1A) (Mob1A) (Mob1B) (Protein Mob4A).
Os08g0162800	1904.25	OsACBP1	Acyl-CoA-binding protein , Stress response
Os02g0602300	1903.59	Os02g0602300	Similar to Myelin transcription factor 1 (MYT1) (MYTI) (Proteolipid protein binding protein) (PLPB1).
Os09g0503400	1901.25	Os09g0503400	Leucyl-tRNA synthetase, class Ia, archaeal/eukaryotic cytosolic domain containing protein.
Os03g0775500	1901.13	Os03g0775500	Protein of unknown function DUF59 domain containing protein.
Os07g0187900	1899.16	Os07g0187900	Similar to nitrate and chloride transporter.
Os04g0403701	1896.42	OsPP2C39	Similar to protein phosphatase 2C containing protein.
Os01g0647100	1895.88	OsNTT1	ADP/ATP carrier protein family protein.
Os02g0761900	1894.92	Os02g0761900	Dimethylmenaquinone methyltransferase family protein.
Os02g0176000	1894.11	OsBBX2	Zinc finger, B-box domain containing protein.
Os12g0632700	1892.27	Os12g0632700	Malate dehydrogenase, glyoxysomal precursor (EC 1.1.1.37).
Os06g0624900	1891.6	Os06g0624900	Similar to zinc-binding family protein.
Os10g0476400	1890.88	Os10g0476400	Snf7 family protein.
Os08g0299000	1888.45	Os08g0299000	Mediator of ErbB2-driven cell motility (Memo), related domain containing protein.
Os11g0158600	1887.56	Os11g0158600	Homeodomain-like domain containing protein.
Os07g0200000	1881.92	Os07g0200000	Vps51/Vps67 domain containing protein.
Os01g0507700	1881.31	Os01g0507700	Heavy metal transport/detoxification protein domain containing protein.
Os07g0181000	1881.28	OsPKpa1	Similar to Pyruvate kinase isozyme A, chloroplast precursor (EC 2.7.1.40).
Os10g0389000	1880.84	OsCML8	Centrin.
Os03g0374600	1880.6	Os03g0374600	Glycoside hydrolase, family 17 protein.
Os03g0683700	1880.16	Os03g0683700	Conserved hypothetical protein.
Os02g0128000	1878.24	Os02g0128000	Similar to Cytosolic class I small heat shock protein 6 (Fragment).
Os02g0631100	1876.56	Os02g0631100	Photosystem II oxygen evolving complex protein PsbQ family protein.
Os07g0111600	1870.44	OsPAP9a	Similar to Purple acid phosphatase.
Os05g0421300	1869.91	Os05g0421300	Armadillo-type fold domain containing protein.
Os01g0260700	1869.01	Os01g0260700	Similar to PUR ALPHA-1.
Os07g0689600	1864.27	OsNAS3	Nicotianamine synthase 3 (EC 2.5.1.43) (S-adenosyl-L-methionine:S- adenosyl-L-methionine:S-adenosyl-methionine 3-amino-3- carboxypropyltransferase 3) (OsNAS3).
Os04g0466600	1863.21	OsAIH	Agmatine deiminase domain containing protein.
Os05g0119300	1861.19	Os05g0119300	Similar to ESTs AA754121.
Os02g0823100	1860.75	OsPIP1	Plasma membrane intrinsic protein, Promotion of plant tolerance to water deficit and growth
Os06g0724400	1858.87	OsDNLZ1	Zinc finger, Zim17-type family protein.
Os03g0349200	1856.67	OsCDKC	Similar to transposon protein.
Os04g0320700	1854.69	Os04g0320700	Similar to Glucosyltransferase (Fragment).
Os06g0214800	1853.31	GID1L2	Alpha/beta hydrolase fold-3 domain containing protein.
Os03g0791800	1852.83	Rad6	Rad6 (Ubiquitin carrier protein).
Os01g0149800	1850.23	OsMT2a	Metallothionein-like protein type 2.
Os12g0570700	1846.67	OsMT1a	Similar to Metallothionein-like protein type 1.
Os05g0582350	1845.39	Os05g0582350	Hypothetical protein.
Os10g0576000	1845.3	Os10g0576000	Similar to NADH-ubiquinone oxidoreductase-related.
Os05g0349200	1844.87	Os05g0349200	Similar to AMP deaminase 1 (EC 3.5.4.6) (Myoadenylate deaminase) (AMP deaminase isoform M).
Os11g0425600	1844.83	Os11g0425600	Four F5 protein family protein.
Os01g0323000	1841.88	Os01g0323000	Similar to Ser Thr specific protein kinase-like protein.
Os08g0399600	1841.75	Os08g0399600	Translation elongation factor EFTs/EF1B domain containing protein.
Os06g0647400	1841.56	OsProCP2	Similar to Lysosomal Pro-X carboxypeptidase.
Os02g0123500	1841.2	OsM6PR1	Similar to NADPH-dependent mannose 6-phosphate reductase.
Os09g0249700	1840.9	PP2A-A	Protein phosphatase 2A A subunit (Phosphatase 2A regulatory A subunit).
Os02g0806000	1840.2	Os02g0806000	Acyl-CoA N-acyltransferase domain containing protein.
Os03g0325500	1839.33	Os03g0325500	Similar to Phosphate starvation regulator protein (Regulatory protein of P- starvation acclimation response Psr1).
Os06g0221200	1838.8	OsANN5	Similar to Annexin p33.
Os07g0655400	1838.75	OsRhmbd13	Protein of unknown function DUF1751, integral membrane, eukaryotic domain containing protein.
Os02g0614732	1838.06	Os02g0614732	Hypothetical gene.
Os02g0611400	1837.75	Os02g0611400	Pentatricopeptide repeat domain containing protein.
Os12g0565300	1837.48	Os12g0565300	Similar to Calmodulin-binding protein MPCBP.
Os08g0521800	1836.64	Os08g0521800	Protein of unknown function DUF1997 domain containing protein.
Os01g0810300	1836.09	CaM61	Similar to Calmodulin-like protein.
Os02g0622100	1835.83	HBD2	Casein kinase I, Low temperature tolerance, Root development, Hormone sensitivity
Os09g0363700	1834.79	Os09g0363700	Conserved hypothetical protein.
Os10g0563600	1833.86	OsMSRA4	Similar to Peptide methionine sulfoxide reductase (EC 1.8.4.6) (Protein- methionine-S-oxide reductase) (Peptide Met(O) reductase).
Os07g0658200	1833.67	Os07g0658200	Similar to 30S ribosomal protein S9.
Os01g0969100	1833.25	Os01g0969100	NAD(P)-binding domain containing protein.
Os12g0183100	1832.47	Os12g0183100	Similar to Branched chain alpha-keto acid dehydrogenase E1-alpha subunit (Fragment).
Os12g0209100	1832.06	Os12g0209100	Similar to predicted protein.
Os05g0137400	1831.59	OsAP1	Similar to Aspartic protease precursor.
Os01g0742300	1827.35	Os01g0742300	3-hydroxyacid dehydrogenase/reductase domain containing protein.
Os11g0246900	1826.71	Os11g0246900	Ankyrin repeat containing protein.
Os01g0897200	1826.14	OsRNS2	Similar to Ribonuclease 2 precursor (EC 3.1.27.1).
Os03g0713100	1825.85	Os03g0713100	Similar to dynamin-related protein 1C.
Os01g0925200	1825.8	Os01g0925200	Similar to Enoyl CoA hydratase-like protein.
Os03g0851100	1825.22	Os03g0851100	Similar to Translational elongation factor EF-TuM.
Os06g0712500	1825.21	Os06g0712500	Similar to Glycosyltransferase QUASIMODO1 (EC 2.4.1.-).
Os07g0639600	1822.85	Os07g0639600	Peptidase C15, pyroglutamyl peptidase I family protein.
Os06g0706400	1822.18	OsPTR9	PTR/NRT1 (peptide transporter/nitrate transporter 1) family protein, Nitrogen utilization efficiency, growth and grain yield
Os02g0124800	1820.78	Os02g0124800	Conserved hypothetical protein.
Os07g0671700	1819.67	OsPRMT4	Similar to Arginine methyltransferase-like protein.
Os07g0236800	1818.37	Os07g0236800	Snf7 family protein.
Os04g0506000	1818.02	Os04g0506000	UDP-glucuronosyl/UDP-glucosyltransferase family protein.
Os02g0707100	1817.96	OsMDHAR4	Monodehydroascorbate reductase, Negative regulation of tolerance to heat stress
Os02g0741100	1816.08	OsDjC21	Similar to Chaperone protein dnaJ 16 (Protein ARG1-LIKE1) (AtARL1) (AtJ16) (AtDjB16).
Os08g0538000	1815.22	Os08g0538000	Similar to Glycyl-tRNA synthetase, mitochondrial precursor (EC 6.1.1.14) (Glycine--tRNA ligase) (GlyRS).
Os08g0112800	1814.65	Os08g0112800	Rickettsia 17 kDa surface antigen family protein.
Os07g0491900	1814.64	Os07g0491900	Similar to CTF2A (Fragment).
Os02g0813350	1814.33	OsFbox120	Cyclin-like F-box domain containing protein.
Os02g0622400	1813.87	Os02g0622400	Glycolipid transfer protein, GLTP domain containing protein.
Os03g0835150	1813.86	Os03g0835150	Conserved hypothetical protein.
Os10g0436900	1812.49	OsCCX3	Sodium/calcium exchanger membrane region domain containing protein.
Os12g0508200	1811.45	Os12g0508200	Conserved hypothetical protein.
Os01g0920100	1811.3	Os01g0920100	Conserved hypothetical protein.
Os05g0292800	1810.81	Os05g0292800	Similar to One helix protein (OHP).
Os04g0637000	1810.78	OsTGAP1	TGA-type bZIP Transcription Factor, Regulation of diterpenoid phytoalexin production, Defense response
Os05g0113400	1808	OsADF7	Similar to Actin-depolymerizing factor 2 (ADF 2).
Os06g0561200	1807.43	Os06g0561200	Similar to Potassium/proton antiporter-like protein.
Os02g0110400	1805.49	Os02g0110400	Sugar transporter, conserved site domain containing protein.
Os03g0313000	1805.14	Os03g0313000	Similar to NADH-ubiquinone oxidoreductase (Fragment).
Os03g0302000	1803.3	PEX11-3	Peroxisomal protein, Peroxisomal biogenesis factor 11, Salt stress tolerance, Antioxidant defense
Os06g0623300	1802.15	OsCCR8	NAD(P)-binding domain containing protein.
Os04g0671700	1800.92	OsDJ-1C	ThiJ/PfpI domain containing protein.
Os04g0559700	1800.69	OsPIP1	Aquaporin, Plasma membrane intrinsic protein, CO<sub>2</sub> diffusion-associated photosynthesis, Phloem sucrose transport
Os01g0218200	1798.93	Os01g0218200	Thioredoxin domain 2 containing protein.
Os03g0345700	1798.1	Os03g0345700	Similar to Heavy metal-associated domain containing protein, expressed.
Os08g0557000	1796.79	PIMT1	L-isoaspartate methyltransferase, iso-Asp-containing protein repairing enzyme, Seed vigor and longevity
Os05g0128200	1796.64	OsC3H33	CCCH-tandem zinc finger protein, Drought resistance
Os06g0675600	1796.37	OsY37	NAC transcription factor, Positive regulator of heading and senescence during the reproductive phase
Os03g0840200	1795.97	Os03g0840200	Six-bladed beta-propeller, TolB-like domain containing protein.
Os07g0597000	1794.26	Os07g0597000	Similar to Eukaryotic translation initiation factor 5A (eIF-5A).
Os03g0310400	1793.19	Os03g0310400	Crotonase, core domain containing protein.
Os10g0178200	1792.94	Os10g0178200	Ankyrin repeat containing protein.
Os06g0708000	1791.61	BWMK1	Mitogen-activated protein kinase
Os04g0537800	1791.52	Os04g0537800	Protein of unknown function DUF26 domain containing protein.
Os06g0275500	1790.67	CLF	H3K27 methyltransferase, Polycomb repressive complex2 (PRC2) key subunit, Enhancer of zeste [E(z)] genes, Long day repression of flowering
Os03g0713000	1790.08	Os03g0713000	Similar to Chloroplast threonine deaminase 1.
Os09g0567000	1789.79	Os09g0567000	Domain of unknown function DUF1618 domain containing protein.
Os03g0744600	1789.64	Os03g0744600	Similar to Ripening-associated protein (Fragment).
Os11g0139900	1788.75	Os11g0139900	Mitochondrial glycoprotein domain containing protein.
Os03g0335600	1787.5	Os03g0335600	Similar to Valyl-tRNA synthetase.
Os08g0413500	1787.38	Os08g0413500	Hypothetical conserved gene.
Os01g0622700	1785.32	Os01g0622700	Similar to Protein ABIL1.
Os11g0236100	1785.05	sps11	Similar to Sucrose-phosphate synthase.
Os10g0366400	1783.98	Os10g0366400	Conserved hypothetical protein.
Os03g0737400	1783.47	Os03g0737400	HAD-superfamily phosphatase, subfamily IIIC domain containing protein.
Os01g0933200	1783	Os01g0933200	Heavy metal transport/detoxification protein domain containing protein.
Os06g0608500	1779.03	OsSNF7	Snf7 family protein.
Os05g0508500	1777.64	OsTRXh2	Protein of unknown function DUF594 domain containing protein.
Os11g0444700	1776.15	OsPB1	Octicosapeptide/Phox/Bem1p domain containing protein.
Os01g0266000	1775.72	Os01g0266000	RNA-binding protein Lupus La domain containing protein.
Os12g0580400	1775.62	OsPUT2	Similar to neutral amino acid transport protein.
Os03g0721200	1773.8	Os03g0721200	Armadillo-like helical domain containing protein.
Os06g0143100	1773.28	OsCDT2	Similar to Cadmium tolerant 1.
Os06g0127700	1773.23	OsOPT4	Similar to Oligopeptide transporter 9.
Os03g0351500	1772.11	SODCC1	Cu/Zn-Superoxidase Dismutase, Target of miR398b, Resistance to rice blast disease
Os03g0281000	1771.79	Os03g0281000	Similar to Ankyrin-like protein.
Os01g0188100	1770.36	Os01g0188100	Isopenicillin N synthase family protein.
Os08g0545300	1769.87	Os08g0545300	Similar to NAD-dependent sorbitol dehydrogenase.
Os07g0249700	1769.64	OsILR1	Similar to IAA-amino acid hydrolase ILR1-like 7.
Os01g0833200	1767.57	Os01g0833200	Similar to expressed protein.
Os03g0161800	1767.19	Sip2A	Similar to SIPL.
Os07g0665200	1766.44	Cu/Zn-SOD	Cu/Zn-Superoxidase Dismutase, Target of miR398b, Resistance to rice blast disease
Os07g0170300	1763.01	Os07g0170300	YT521-B-like protein family protein.
Os02g0146700	1762.79	Os02g0146700	Similar to predicted protein.
Os02g0819500	1762.05	Os02g0819500	Similar to Cysteine-type peptidase.
Os04g0136700	1761.88	OsCBSX5	Cystathionine beta-synthase, core domain containing protein.
Os08g0295300	1761.57	Os08g0295300	Similar to Threonyl-tRNA synthetase, cytoplasmic (EC 6.1.1.3) (Threonine--tRNA ligase) (ThrRS).
Os01g0645900	1761.18	OsSultr5	Similar to sulfate transporter.
Os10g0571200	1761.1	Os10g0571200	Similar to Pyruvate kinase isozyme G, chloroplast (EC 2.7.1.40) (Fragment).
Os10g0476600	1761	OsPP2A-B''	Similar to Protein phosphatase 2A 62 kDa B'' regulatory subunit (Protein phosphatase 2A 62 kDa B regulatory subunit) (Protein phosphatase 2A alpha).
Os05g0103400	1760.73	Os05g0103400	Protein of unknown function DUF3339 domain containing protein.
Os01g0863400	1760.33	Os01g0863400	Hypothetical protein.
Os02g0200300	1759.9	Os02g0200300	Similar to Beta-1, 3-glucanase-like protein.
Os04g0359100	1759.49	Os04g0359100	Alcohol dehydrogenase superfamily, zinc-containing protein.
Os12g0636800	1757.87	OsUBC26	Ubiquitin-conjugating enzyme/RWD-like domain containing protein.
Os01g0964133	1757.65	Os01g0964133	Similar to Actin.
Os02g0833600	1756.21	OsbZIP24	Similar to Basic leucine zipper transcription factor (Fragment).
Os02g0564200	1755.77	Os02g0564200	Conserved hypothetical protein.
Os09g0458900	1755.66	Os09g0458900	EF hand domain containing protein.
Os12g0563500	1753.48	Os12g0563500	Peptidase M24 family protein.
Os07g0637400	1753.09	OsNPSN13	Similar to Novel plant SNARE 12 (AtNPSN12).
Os03g0790900	1752.2	AAO3	Similar to Aldehyde oxidase-2.
Os02g0186900	1751.65	Os02g0186900	Cytochrome P450 family protein.
Os05g0552300	1749.81	OsWD40-122	Similar to Guanine nucleotide-binding protein beta subunit-like protein (GPB-LR) (RWD).
Os04g0118400	1749.52	Os04g0118400	Similar to Elongation factor EF-2 (Fragment).
Os03g0694900	1749.42	OsValRS1	Similar to Valyl-tRNA synthetase (EC 6.1.1.9) (Valine--tRNA ligase) (ValRS).
Os10g0101100	1749.17	OsSCP44	Peptidase S10, serine carboxypeptidase family protein.
Os12g0443700	1749.17	Os12g0443700	Similar to Glu-prolyl-tRNA aminoacyl synthetase (Fragment).
Os05g0428100	1749.03	OsBgal6	Similar to Beta-galactosidase.
Os06g0223700	1748.66	Os06g0223700	Protein of unknown function DUF581 family protein.
Os07g0159800	1746.97	Os07g0159800	MD-2-related lipid-recognition domain containing protein.
Os03g0182600	1745.75	Os03g0182600	Ribosomal protein S2 family protein.
Os03g0176900	1745.1	Os03g0176900	Conserved hypothetical protein.
Os07g0215200	1745.08	Os07g0215200	Conserved hypothetical protein.
Os01g0164500	1744.78	BIP115	Similar to ATP-dependent RNA helicase-like protein.
Os05g0274300	1743.56	Os05g0274300	Similar to ATP binding protein.
Os02g0220600	1743.4	eEF1Bgamma	Similar to Elongation factor 1-gamma.
Os04g0611000	1743.36	Os04g0611000	Conserved hypothetical protein.
Os07g0173100	1743.1	Os07g0173100	HSP20-like chaperone domain containing protein.
Os05g0533700	1742.94	Os05g0533700	NADH-ubiquinone oxidoreductase subunit PSST (Fragment).
Os03g0851300	1741.67	OsRpn5	Winged helix repressor DNA-binding domain containing protein.
Os02g0497700	1741.65	Os02g0497700	Similar to Ras-GTPase-activating protein SH3-domain binding protein-like.
Os12g0238100	1740.8	Os12g0238100	Exocyst complex component Sec10 family protein.
Os06g0725900	1740.77	OsFtsH1	Similar to Cell division protein ftsH homolog, chloroplast precursor (EC 3.4.24.-) (DS9).
Os09g0110200	1740.58	Os09g0110200	Pentatricopeptide repeat domain containing protein.
Os05g0541700	1739.96	Os05g0541700	Protein of unknown function DUF1639 domain containing protein.
Os03g0283100	1738.82	OsGSTL2	Similar to In2-1 protein.
Os07g0681700	1738.68	Os07g0681700	Glycosyl transferase, family 8 protein.
Os12g0143100	1738.15	Os12g0143100	Similar to GRF zinc finger family protein.
Os02g0760300	1737.91	OsFKBP12	Similar to Immunophilin.
Os06g0571400	1737.82	OsEF1G2	Similar to Elongation factor 1 gamma-like protein (Fragment).
Os06g0329300	1737.69	Os06g0329300	Conserved hypothetical protein.
Os06g0186400	1737.56	OsSCP32	Similar to Serine carboxypeptidase II-2 precursor (EC 3.4.16.6) (CP-MII.2) (Fragment).
Os06g0646600	1736.68	Os06g0646600	Similar to Homeobox protein knotted-1-like 11.
Os12g0637200	1736.49	OsPAP10d	Similar to Purple acid phosphatase.
Os06g0196600	1736.3	OsKASI	Beta-ketoacyl-[acyl carrier protein] synthase I, Root development
Os05g0202800	1735.84	MTd	Similar to Metallothionein-like protein 3B.
Os01g0971900	1735.58	Os01g0971900	Similar to BPM.
Os07g0249900	1735.49	Os07g0249900	Peptidase M20 family protein.
Os09g0516200	1735.13	RF2a	Similar to Transcription factor RF2a.
Os10g0213800	1735.07	Os10g0213800	Hypothetical conserved gene.
Os05g0104800	1734.85	EIF3F	Eukaryotic translation initiation factor 3 subunit f, Microgametogenesis
Os01g0712700	1734.77	Os01g0712700	CMP/dCMP deaminase, zinc-binding domain containing protein.
Os04g0105000	1734.09	Os04g0105000	Zinc finger, CCCH-type domain containing protein.
Os10g0205200	1733.21	Os10g0205200	Similar to Ufm1-conjugating enzyme 1 (Ubiquitin-fold modifier conjugating enzyme 1).
Os06g0147400	1732.93	Os06g0147400	Conserved hypothetical protein.
Os06g0116100	1732.48	Os06g0116100	Hypothetical protein.
Os10g0100700	1731.48	OsPDX1.3b	Vitamin B6 biosynthesis protein family protein.
Os02g0749100	1730.73	Os02g0749100	Hypothetical gene.
Os04g0103200	1729.75	eIF-3m	Proteasome component region PCI domain containing protein.
Os02g0254700	1729	OsSPMS2	Similar to Spermidine synthase 3.
Os07g0626500	1728.57	Os07g0626500	Protein kinase, core domain containing protein.
Os08g0305300	1728.1	Os08g0305300	Protein prenyltransferase domain containing protein.
Os06g0225900	1727.95	Os06g0225900	Similar to ATP binding / ATPase/ nucleoside-triphosphatase/ nucleotide binding.
Os04g0198733	1726.89	Os04g0198733	Hypothetical conserved gene.
Os03g0796501	1725.18	OsRPL4	Similar to 60S ribosomal protein L4 (L1).
Os11g0670900	1724.86	Os11g0670900	Conserved hypothetical protein.
Os01g0910500	1724.39	Os01g0910500	Conserved hypothetical protein.
Os08g0230200	1724.1	Os08g0230200	Similar to cysteine-type endopeptidase/ ubiquitin thiolesterase.
Os06g0128500	1723.65	Os06g0128500	Ribosomal protein L47, mitochondrial family protein.
Os01g0253100	1723.38	Os01g0253100	Similar to Avr9/Cf-9 induced kinase 1.
Os02g0792900	1723.11	Os02g0792900	TMS membrane protein/tumour differentially expressed protein family protein.
Os07g0502200	1721.31	Os07g0502200	Multi antimicrobial extrusion protein MatE family protein.
Os06g0228200	1720.29	LSI6	Aquaporin NIP III subfamily protein, Aquaporin, Silicon influx transporter, Water transport
Os05g0465100	1719.38	Os05g0465100	RabGAP/TBC domain containing protein.
Os09g0520700	1718.65	OsRH7	Similar to RNA helicase.
Os09g0569100	1718.11	EIP6	Haloacid dehalogenase-like hydrolase domain containing protein.
Os09g0533400	1717.48	OsLon1	Similar to Lon protease homolog.
Os09g0394900	1717.46	OsANN9	Similar to Annexin-like protein.
Os03g0843100	1717.44	OsRab11A1	Ras GTPase family protein.
Os04g0534200	1717.1	Os04g0534200	Protein kinase, core domain containing protein.
Os01g0871600	1717.04	OsPOT	Similar to Peptide transporter PTR2-B.
Os08g0562600	1716.59	Os08g0562600	C2 calcium-dependent membrane targeting domain containing protein.
Os05g0198200	1715.86	OsGRX16	Thioredoxin fold domain containing protein.
Os02g0745700	1715.35	Os02g0745700	Fatty acid hydroxylase domain containing protein.
Os04g0507100	1715.22	Os04g0507100	Conserved hypothetical protein.
Os05g0579000	1715.05	Os05g0579000	Similar to Integral membrane protein.
Os03g0360700	1714.43	OsMSR1	Similar to Protein-methionine-S-oxide reductase, PilB family.
Os11g0247300	1714.31	TID1	Alpha-tubulin protein, Cell elongation and division
Os01g0616500	1713.78	Os01g0616500	Similar to 50S ribosomal protein L22.
Os05g0491500	1713.58	Os05g0491500	Similar to Transfactor-like protein.
Os02g0611300	1713.41	SDG736	Zinc finger, PHD-type domain containing protein.
Os09g0420800	1713.22	Os09g0420800	Similar to Ubiquitin.
Os03g0764600	1713.05	Os03g0764600	Homeodomain-like containing protein.
Os06g0645400	1712.69	Os06g0645400	Similar to Isoleucine-tRNA ligase-like protein.
Os09g0298200	1711.15	OsAGPS1	Chloroplastic/amyloplastic ADP-glucose pyrophosphorylase small subunit 1, Starch synthesis in the early stage of developing endosperm
Os04g0683700	1710.97	OsAAE3	4-coumarate-Co-A ligase (4CL) like protein, Adenosine monophosphate binding protein, Regulation of rice blast resistance, floret development, and lignin biosynthesis
Os01g0257100	1710.79	OsRALF-5	Rapid ALkalinization Factor family protein.
Os03g0655400	1708.63	OsLEA24	Similar to LIP5.
Os09g0570200	1707.41	Os09g0570200	Zinc finger, C2H2-type domain containing protein.
Os11g0145400	1706.09	Os11g0145400	Similar to GRF zinc finger family protein.
Os09g0471900	1705.99	Os09g0471900	mRNA 5-methylcytosine (m<sup>5</sup>C) methyltransferase, Adaptation to high temperature
Os02g0121800	1705.91	Os02g0121800	Succinate dehydrogenase, cytochrome b subunit family protein.
Os07g0165100	1705.8	Os07g0165100	Similar to predicted protein.
Os01g0566900	1705.78	Os01g0566900	Similar to 3'-5' exonuclease domain-containing protein-like.
Os01g0589700	1705.78	Os01g0589700	Conserved hypothetical protein.
Os01g0348700	1704.73	OsRPL23A	Similar to 60S ribosomal protein L23a (L25).
Os12g0131100	1704.69	Os12g0131100	Similar to Glucosamine--fructose-6-phosphate aminotransferase [isomerizing] (EC 2.6.1.16) (Hexosephosphate aminotransferase) (D-fructose-6- phosphate amidotransferase) (GFAT).
Os07g0501800	1704.28	Os07g0501800	Similar to Receptor-like protein kinase.
Os05g0227700	1703.36	eIF-3l	Similar to Eukaryotic translation initiation factor 3 subunit 6-interacting protein.
Os04g0638700	1702.56	Os04g0638700	Conserved hypothetical protein.
Os10g0519600	1702.26	Os10g0519600	Protein of unknown function DUF791 family protein.
Os03g0107800	1702.17	OsPP42	Homolog of Arabidopsis SEX4 encoding glucan phosphatase, Degradation of transitory starch
Os03g0826600	1701.96	NPC1	Similar to Phospholipase (Fragment).
Os11g0572800	1701.01	JMJ710	Cyclin-like F-box domain containing protein.
Os07g0631100	1700.66	Os07g0631100	Protein of unknown function DUF701, zinc-binding putative family protein.
Os04g0677033	1699.11	Os04g0677033	Similar to H0402C08.3 protein.
Os01g0355100	1698.87	Os01g0355100	Pentatricopeptide repeat domain containing protein.
Os04g0307200	1697.79	OsDjC43	Similar to Cysteine string protein (CCCS1).
Os02g0633200	1697.6	Os02g0633200	Pentatricopeptide repeat domain containing protein.
Os07g0683900	1696.91	Os07g0683900	D-type euonymus-related lectin (EUL), Response to drought stress and ABA treatment, Response to biotic treatment
Os12g0168800	1696.29	OsGATA26	Similar to AG-motif binding protein-2.
Os09g0514600	1695.92	Os09g0514600	Beta-grasp fold, ferredoxin-type domain containing protein.
Os04g0385900	1694.62	Os04g0385900	Similar to OSIGBa0148P16.1 protein.
Os04g0119500	1694.6	Os04g0119500	Non-protein coding transcript.
Os07g0202300	1694.23	Os07g0202300	Similar to Mitosis protein dim1.
Os08g0431500	1694.05	Os08g0431500	NADH-ubiquinone oxidoreductase, 21kDa subunit, N-terminal domain containing protein.
Os12g0182200	1693	Os12g0182200	Similar to Dihydrolipoamide S-acetyltransferase.
Os01g0613300	1692.79	Os01g0613300	Conserved hypothetical protein CHP02058 domain containing protein.
Os09g0525400	1691.65	Os09g0525400	Similar to RING finger protein 13 (C-RZF).
Os05g0358000	1690.47	OsDi19-2	Conserved hypothetical protein.
Os08g0104900	1690.07	Os08g0104900	Protein of unknown function DUF6, transmembrane domain containing protein.
Os01g0872566	1690.05	Os01g0872566	Hypothetical protein.
Os01g0376700	1690.01	Os01g0376700	Similar to Sucrose-phosphatase (EC 3.1.3.24).
Os09g0347550	1690	Os09g0347550	Hypothetical protein.
Os03g0851000	1688.89	Osj3g2BTF3	Similar to Transcription factor homolog BTF3-like protein.
Os07g0170016	1688.4	Os07g0170016	Hypothetical gene.
Os02g0199600	1687.4	Os02g0199600	Similar to F-box domain containing protein.
Os09g0484200	1686.05	Os09g0484200	Hypothetical protein.
Os02g0121300	1685.46	LRT2	Cyclophilin, Peptidyl-prolyl cis-trans isomerase, Auxin signal transduction, Lateral root initiation, Stress tolerance
Os03g0800700	1685.12	OsTRXh4	Similar to Thioredoxin H-type 5 (TRX-H-5).
Os01g0920400	1683.95	OsDRP3A	Similar to Dynamin-related protein 3A (Dynamin-like protein 2) (Dynamin-like protein 2a). Splice isoform 2.
Os02g0782100	1683.59	Os02g0782100	Uncharacterised domain NUC173 domain containing protein.
Os03g0402400	1683.16	Os03g0402400	Similar to Ribosome-associated protein p40-like.
Os07g0627000	1682.77	DPE1	Plastidial disproportionating enzyme1, alpha-1, 4-D-glucanotransferase, Storage starch synthesis in rice endosperm
Os01g0120500	1682.29	Os01g0120500	Similar to PAP fibrillin domain containing protein, expressed.
Os10g0571300	1682.19	OsRLCK308	Similar to Protein kinase-like protein.
Os04g0444600	1680.97	OsRpn6	Similar to 26S proteasome subunit RPN6a (Fragment).
Os09g0347700	1680.63	SEC61	Similar to Sec61p.
Os07g0187400	1680.33	Os07g0187400	ATPase, AAA-type, core domain containing protein.
Os01g0918300	1680.32	smt3	Ubiquitin-like protein SMT3.
Os01g0228600	1680.17	OsHPR2-1	Cytosolic hydroxypyruvate reductase, NADPH-dependent HPR, Photorespiratory metabolism
Os12g0194800	1679.73	Os12g0194800	tRNA pseudouridine synthase family protein.
Os09g0478400	1679.7	Os09g0478400	Conserved hypothetical protein.
Os01g0883100	1679.55	OsMADS2	Similar to PISTILLATA-like MADS box protein.
Os04g0603601	1679.47	Os04g0603601	Non-protein coding transcript.
Os01g0562400	1679.21	OsFKBP57	Peptidyl-prolyl cis-trans isomerase, FKBP-type, domain domain containing protein.
Os03g0816100	1677.44	Os03g0816100	Similar to Protein kinase.
Os07g0622100	1677.2	Os07g0622100	Similar to Ribosomal protein s6 RPS6-2.
Os03g0850000	1677.15	Os03g0850000	Glucose/ribitol dehydrogenase family protein.
Os11g0139800	1676.9	Os11g0139800	Non-protein coding transcript.
Os03g0278300	1676.66	Os03g0278300	Similar to ALY protein.
Os04g0603400	1676.36	Os04g0603400	Similar to OSIGBa0118P15.3 protein.
Os05g0495000	1675.41	Os05g0495000	Hypothetical conserved gene.
Os03g0797600	1673.69	OsbHLH098	Similar to Helix-loop-helix protein homolog.
Os03g0282900	1673.33	Os03g0282900	Conserved hypothetical protein.
Os04g0106400	1672.41	Os04g0106400	NAD(P)-binding domain containing protein.
Os02g0736400	1671.82	OsDHODH1	Cytosolic dihydroorotate dehydrogenase, Tolerance to salt and drought, Nitrosative stress response
Os12g0540900	1671.51	Os12g0540900	Similar to Tryptophanyl-tRNA synthetase (EC 6.1.1.2) (Tryptophan--tRNA ligase) (TrpRS).
Os10g0545700	1671.39	ACR2.1	Similar to Rhodanese-like protein.
Os08g0150800	1670.28	Os08g0150800	Similar to Tyrosyl-tRNA synthetase (Tyrosyl-tRNA ligase; TyrRS). class-I aaRS.
Os07g0599000	1669.89	Os07g0599000	Pentatricopeptide repeat domain containing protein.
Os11g0256200	1669.85	Os11g0256200	Protein of unknown function DUF842, eukaryotic family protein.
Os03g0249700	1669.44	Os03g0249700	Conserved hypothetical protein.
Os06g0632200	1668.06	TS	Similar to tryptophan synthase-related.
Os05g0358400	1667.78	Os05g0358400	Butirosin biosynthesis, BtrG-like domain containing protein.
Os02g0220500	1667.75	Os02g0220500	Elongation factor 1-gamma (EF-1-gamma) (eEF-1B gamma).
Os04g0598000	1666.75	Os04g0598000	Similar to OSJNba0093F12.14 protein.
Os07g0186000	1666.09	TRXH	H-type thioredoxin, Regulation of the apoplastic reactive oxygen species, Stress response
Os02g0152500	1665.65	LC2	Chromatin remodeling factor, Protein containing PHD domain, FNIII domain and VID domain, Positive regulator of flowering, Regulation of leaf angle
Os04g0436800	1663.68	Os04g0436800	Pentatricopeptide repeat domain containing protein.
Os01g0619000	1663.56	Os01g0619000	RNA recognition motif domain domain containing protein.
Os10g0577600	1663.45	JMJ706	H3K9 demethylase, Floral organ development
Os04g0676300	1663.44	Os04g0676300	Similar to H0101F08.3 protein.
Os08g0157400	1663.04	Os08g0157400	Zinc finger, RING/FYVE/PHD-type domain containing protein.
Os03g0851700	1662.57	Xbos251	Similar to TGB12K interacting protein 3.
Os03g0729100	1662.5	Os03g0729100	Protein of unknown function DUF3054 domain containing protein.
Os05g0409300	1662.36	Os05g0409300	Similar to Cysteine protease inhibitor.
Os04g0175600	1662.31	OsCOMTL5	Similar to 0-methyltransferase (EC 2.1.1.6) (Fragment).
Os03g0101100	1661.79	Os03g0101100	Similar to Palmitoyl-protein thioesterase-like.
Os06g0546400	1660.82	Os06g0546400	Similar to 50S ribosomal protein L1.
Os04g0668800	1660.46	Os04g0668800	Putative thiol-disulphide oxidoreductase DCC family protein.
Os12g0640950	1660.06	Os12g0640950	Hypothetical protein.
Os01g0925800	1660.01	OsUBC44	Similar to Ubiquitin conjugating enzyme.
Os04g0683600	1659.73	Os04g0683600	Similar to H0306F12.6 protein.
Os04g0559550	1659.56	Os04g0559550	Conserved hypothetical protein.
Os02g0594100	1658.59	Os02g0594100	Similar to Protein kinase ATN1.
Os05g0346300	1658.53	Os05g0346300	Similar to 40S ribosomal protein S7.
Os10g0512800	1658.3	OsRFPHC-10	Similar to predicted protein.
Os08g0169700	1657.4	Os08g0169700	Similar to predicted protein.
Os10g0475100	1657.39	Os10g0475100	Similar to oxidoreductase.
Os02g0649000	1657.33	Os02g0649000	Non-protein coding transcript.
Os05g0594800	1656.34	Os05g0594800	Similar to Adhesion regulating molecule conserved region family protein.
Os07g0237100	1656.33	Os07g0237100	RNA recognition motif domain domain containing protein.
Os10g0159300	1655.86	Os10g0159300	Conserved hypothetical protein.
Os02g0564000	1655.24	OsGSTZ3	Similar to Glutathione S-transferase.
Os06g0143700	1654.86	OsSultr3	Similar to Sulfate transporter 2.
Os10g0565500	1654.04	Os10g0565500	Similar to Retrotransposon protein.
Os06g0671900	1652.76	OsTUB3	Similar to Tubulin beta-3 chain.
Os02g0591900	1652.36	Os02g0591900	Protein kinase, catalytic domain domain containing protein.
Os01g0962400	1652.31	Os01g0962400	Ubiquitin-like, Ufm1 domain containing protein.
Os04g0376500	1652.08	eIF-3h	Similar to Eukaryotic translation initiation factor 3 subunit 3 (eIF-3 gamma) (eIF3 p38 subunit) (eIF3h).
Os02g0688500	1651.52	Os02g0688500	Glycosyltransferase, ALG6/ALG8 domain containing protein.
Os03g0780400	1651.26	OsADF2	Actin depolymerizing factor, Actin-binding protein, Abiotic stress response
Os01g0183100	1649.76	OsWD40-5	Cytochrome cd1-nitrite reductase-like, C-terminal haem d1 domain containing protein.
Os10g0571600	1649.24	ONAC121	No apical meristem (NAM) protein domain containing protein.
Os06g0643800	1648.43	OsSPS6	Similar to Sucrose-phosphate synthase 7 (EC 2.4.1.14) (Fragment).
Os09g0258600	1647.66	rpl22	Similar to 60S ribosomal protein L17-1.
Os07g0575100	1647.63	Os07g0575100	Similar to predicted protein.
Os05g0300700	1647.41	Os05g0300700	Cell division cycle-associated protein domain containing protein.
Os09g0297100	1646.7	MMS2	Similar to CROC-1-like protein (Fragment).
Os02g0643500	1646.51	Os02g0643500	Pentapeptide repeat containing protein.
Os06g0669400	1646.2	OsFtsH2	Similar to Cell division protease ftsH homolog 2, chloroplastic.
Os12g0569700	1646.06	OsHsp23.7	Similar to Heat shock protein 70.
Os01g0978000	1645.37	Os01g0978000	Similar to Uncoupling protein.
Os10g0494800	1644.73	OsKTN80a	Katanin regulatory subunit P80a, Microtubule stabilizer, Root growth via regulating the cell elongation and division
Os07g0301200	1643.92	OsRH5	Similar to RNA helicase (Fragment).
Os03g0844100	1643.44	OsRLCK123	Similar to Pti1 kinase-like protein.
Os09g0359900	1642.63	Os09g0359900	Nicotinamide N-methyltransferase, putative domain containing protein.
Os10g0406600	1641.83	Os10g0406600	Complex 1 LYR protein family protein.
Os07g0568000	1640.43	Os07g0568000	Apolipophorin III-like domain containing protein.
Os04g0166600	1640.34	Os04g0166600	Homolog of yeast SAP30 (sin3-associated polypeptide 30), Regulation of flowering time, Mediation of periodic histone deacetylation
Os04g0452100	1639.38	OsCRY1b	Cryptochrome 1, blue light photoreceptor
Os04g0684800	1638.93	OsUEV1D	Similar to CROC-1-like protein (Fragment).
Os08g0205400	1638.76	OsATX1	Cu chaperone, Root-to-shoot Cu translocation, Distribution of Cu from old leaves to developing tissues and seeds
Os07g0609000	1637.68	Os07g0609000	Stress responsive alpha-beta barrel domain containing protein.
Os05g0147400	1636.81	Os05g0147400	Similar to T-complex protein 1, zeta subunit (TCP-1-zeta) (CCT-zeta) (CCT-zeta-1) (Tcp20) (HTR3) (Acute morphine dependence related protein 2).
Os01g0847800	1636.74	AKR3	Similar to Aldose reductase (EC 1.1.1.21) (AR) (Aldehyde reductase) (20-alpha- hydroxysteroid dehydrogenase) (EC 1.1.1.149) (20-alpha-HSD).
Os10g0204100	1636.51	Os10g0204100	Zinc finger, RING/FYVE/PHD-type domain containing protein.
Os03g0651100	1636.38	OsRhmbd9	Peptidase S54, rhomboid domain containing protein.
Os02g0122600	1636.05	Os02g0122600	EF-Hand type domain containing protein.
Os02g0635000	1634.3	OsNIT1	Nitrilase, Regulation of root growth
Os04g0348300	1634.1	Os04g0348300	Similar to OSIGBa0130K07.8 protein.
Os01g0801700	1634.05	OsGCD1	Homolog of Arabidopsis GCD1 (GAMETE CELLS DEFECTIVE1), Early embryogenesis and endosperm development
Os01g0350900	1633.92	IPI1	Similar to VIP2 protein.
Os03g0595200	1633.85	Os03g0595200	Similar to predicted protein.
Os11g0540100	1632.86	Os11g0540100	Similar to Xaa-Pro aminopeptidase 2 (EC 3.4.11.9).
Os08g0559600	1632.86	Dad	Similar to Dihydroxy-acid dehydratase (EC 4.2.1.9) (DAD).
Os02g0167700	1632.61	Os02g0167700	Armadillo-like helical domain containing protein.
Os08g0566600	1632.58	OsPGR5	Similar to PGR5.
Os01g0859200	1632.42	Os01g0859200	Alpha/beta hydrolase fold-1 domain containing protein.
Os01g0919600	1632.35	Os01g0919600	Protein of unknown function DUF707 family protein.
Os12g0610600	1631.26	OMTN3	NAC transcription factor, Negative regulation of drought tolerance
Os03g0572900	1630.62	PEZ2	Multi antimicrobial extrusion protein MatE family protein.
Os02g0697600	1630.32	Os02g0697600	ATPase, AAA-type, core domain containing protein.
Os05g0317200	1629.94	LACS8	AMP-dependent synthetase and ligase domain containing protein.
Os12g0167900	1629.62	RPL3A	Ribosomal protein L3A
Os01g0908100	1628.82	Os01g0908100	RabGAP/TBC domain containing protein.
Os11g0195600	1627.45	OsAAP11C	Similar to Amino acid carrier (Fragment).
Os01g0900900	1626.48	Os01g0900900	Ovarian tumour, otubain domain containing protein.
Os02g0168100	1626.16	OsHPPD	Similar to 4-hydroxyphenylpyruvate dioxygenase.
Os08g0547900	1626.04	Os08g0547900	Similar to Flavonoid 3-monooxygenase.
Os02g0821900	1625.94	Os02g0821900	Conserved hypothetical protein.
Os03g0718000	1625.75	OASB2	Similar to Anthranilate synthase beta chain.
Os11g0168200	1625.56	RPL3B	Ribosomal large subunit protein L3B, Regulation of leaf morphology and plant architecture
Os07g0409700	1624.47	Os07g0409700	Mitochondrial import inner membrane translocase, subunit Tim44 family protein.
Os07g0529800	1624.37	GOS2	Protein translation factor SUI1 homolog (GOS2 protein).
Os01g0964000	1623.96	Os01g0964000	Similar to VAMP-like protein YKT61 (AtYKT61) (Geranylgeranylated protein 1) (AtGP1).
Os11g0471100	1623.07	Os11g0471100	Hypothetical gene.
Os06g0163400	1622.97	PDIL1	Thioredoxin domain 2 containing protein.
Os02g0767700	1622.88	OsERF126	YbaK/aminoacyl-tRNA synthetase associated region domain containing protein.
Os12g0223300	1622.78	Os12g0223300	Similar to Outer membrane cytochrome b(5) (Fragment).
Os06g0605900	1622.73	OsFbox316	E3 ligase, Resistance to brown planthopper (BPH)
Os01g0250600	1622.66	Os01g0250600	Conserved hypothetical protein.
Os03g0735100	1621.61	OsWD40-87	Quinoprotein amine dehydrogenase, beta chain-like domain containing protein.
Os06g0694800	1621.4	Os06g0694800	Protein of unknown function DUF1517 domain containing protein.
Os05g0207300	1621.19	OsRPL5	Similar to 60S ribosomal protein L11-2 (L16). Splice isoform 2.
Os01g0187900	1620.93	Os01g0187900	Similar to Transcription factor MYBS2.
Os09g0422000	1620.62	HCT3	Transferase family protein.
Os03g0300200	1620.03	Os03g0300200	Similar to Ubiquitin-specific protease 16.
Os08g0238200	1619.65	Os08g0238200	Dienelactone hydrolase domain containing protein.
Os04g0110600	1619.44	SRZ4	Zinc finger, RanBP2-type domain containing protein.
Os10g0113000	1619.29	Os10g0113000	Similar to Chalcone reductase homologue (Fragment).
Os06g0712300	1619.19	Os06g0712300	EF-Hand type domain containing protein.
Os09g0407200	1618.97	OsRAD23	Similar to RAD23, isoform I.
Os05g0586600	1618.92	OsSIG5	Similar to SIGE (RNA polymerase sigma subunit E); DNA binding / DNA-directed RNA polymerase/ sigma factor/ transcription factor.
Os04g0578800	1618.77	Os04g0578800	Protein of unknown function DUF604 family protein.
Os02g0514712	1618.55	Os02g0514712	Similar to H0818E04.19 protein.
Os09g0529100	1618.31	Os09g0529100	6-phosphogluconolactonase domain containing protein.
Os09g0565600	1617.29	Os09g0565600	Similar to Delta(14)-sterol reductase (EC 1.3.1.70) (C-14 sterol reductase) (Sterol C14-reductase) (FACKEL protein).
Os03g0237100	1616.97	OsDMAS1	Similar to NADPH-dependent codeinone reductase (EC 1.1.1.247).
Os06g0567900	1616.1	AO	L-ascorbate oxidase, Cold, salt, drought stress response
Os08g0187800	1616.04	OsGPT1	Glucose 6-phosphate/phosphate translocator, Starch biosynthesis
Os03g0736700	1615.71	Os03g0736700	GRAM domain containing protein.
Os03g0758300	1614.78	OsCNGC7	Similar to Cyclic nucleotide-gated ion channel 2 (AtCNGC2) (Cyclic nucleotide-and calmodulin-regulated ion channel 2) (DEFENSE NO DEATH 1).
Os11g0109900	1614.73	OsDRB1a	Double-stranded RNA-binding-like domain containing protein.
Os04g0464500	1614.5	Os04g0464500	SEP domain containing protein.
Os03g0750400	1614.16	Os03g0750400	Hypothetical protein.
Os05g0566500	1614.09	eIF-3d	Similar to Initiation factor 3d (Fragment).
Os07g0230600	1614.04	Os07g0230600	Hypothetical conserved gene.
Os06g0712700	1614.02	SPW1	Transcription factor, Development of lodicules and stamens
Os07g0656700	1613.84	Os07g0656700	Uncharacterised conserved protein UCP022348 domain containing protein.
Os02g0582300	1613.64	Os02g0582300	Pentatricopeptide repeat domain containing protein.
Os03g0165300	1613.51	OsBLH6	Conserved hypothetical protein.
Os05g0116100	1612.94	OsDHAR1	Dehydroascorbate reductase, Ascorbate homeostasis, Recycling of ascorbate, Inhibitor of stress-induced protein aggregation
Os06g0560000	1611.02	Os06g0560000	Ferroportin1 family protein.
Os02g0781000	1610.91	OsPGL24	Pectin lyase fold/virulence factor domain containing protein.
Os07g0209000	1610.65	OsDGL1	Dolichyl-diphosphooligosaccharide-protein glycosyltransferase 48 kDa subunit precursor, N-glycosylation, Root development
Os07g0659400	1610.35	Os07g0659400	Similar to rhythmically expressed protein.
Os01g0929000	1610.12	Os01g0929000	Similar to aminopeptidase.
Os02g0498700	1607.99	Os02g0498700	Similar to QUA1 (QUASIMODO 1); polygalacturonate 4-alpha-galacturonosyltransferase/ transferase, transferring glycosyl groups / transferase, transferring hexosyl groups.
Os03g0345901	1607.66	Os03g0345901	Hypothetical gene.
Os11g0158832	1607.66	Os11g0158832	Similar to Associated with HOX family protein, expressed.
Os03g0586800	1607.4	Os03g0586800	Similar to Lysyl-tRNA synthetase (EC 6.1.1.6) (Lysine--tRNA ligase) (LysRS).
Os06g0727400	1606.88	OsRLCK220	Similar to Protein kinase APK1A, chloroplast precursor (EC 2.7.1.-).
Os07g0123700	1606.72	OsWD40-136	PUL domain containing protein.
Os09g0567900	1606.68	Os09g0567900	Inosine/uridine-preferring nucleoside hydrolase domain containing protein.
Os05g0455400	1606.16	OsbHLH058	Similar to DNA binding protein.
Os07g0134600	1606.03	Os07g0134600	Serine/threonine protein kinase domain containing protein.
Os12g0222300	1604.97	Os12g0222300	Conserved hypothetical protein.
Os04g0105400	1604.77	Os04g0105400	Similar to B0616E02-H0507E05.3 protein.
Os02g0439700	1604.29	Os02g0439700	Plant specific eukaryotic initiation factor 4B family protein.
Os12g0552500	1603.91	Os12g0552500	Rossmann-like alpha/beta/alpha sandwich fold domain containing protein.
Os10g0489000	1603.78	Os10g0489000	Similar to FIP1.
Os03g0169600	1603.6	RDD4	Dof (DNA binding with one finger) transcription factor, Regulation of Flowering time, Brassinosteroid (BR) signaling to modulate plant architecture
Os01g0306900	1603.48	Os01g0306900	Protein of unknown function DUF789 family protein.
Os02g0195300	1602.99	OsDjC16	Similar to dnaJ subfamily C member 7.
Os12g0636000	1602.72	OsRDCP5	Zinc finger, RING/FYVE/PHD-type domain containing protein.
Os08g0504600	1602.6	Os08g0504600	Nucleotide-binding, alpha-beta plait domain containing protein.
Os11g0528300	1602.52	Os11g0528300	Protein of unknown function DUF339 family protein.
Os01g0835000	1602.24	Os01g0835000	Similar to predicted protein.
Os05g0154700	1602.07	SRS3	Kinesin 13 protein, Regulation of grain length and plant height
Os08g0179900	1601.79	Os08g0179900	Uncharacterised conserved protein UCP012943 domain containing protein.
Os05g0490000	1601.77	Os05g0490000	KRR1 interacting protein 1 domain containing protein.
Os01g0686800	1601.35	RACK1	Protein containing the WD-40 repeat, Innate immunuty
Os07g0155100	1601.29	Os07g0155100	FAD dependent oxidoreductase family protein.
Os10g0534900	1601.1	Os10g0534900	Similar to Prep (Fragment).
Os01g0970900	1600.76	Os01g0970900	Pentatricopeptide repeat domain containing protein.
Os03g0854000	1600.36	Os03g0854000	Butirosin biosynthesis, BtrG-like domain containing protein.
Os02g0127600	1600.2	Os02g0127600	Pentatricopeptide repeat domain containing protein.
Os09g0103100	1599.57	Os09g0103100	Similar to predicted protein.
Os01g0897500	1599.21	ppr564	Pentatricopeptide repeat domain containing protein.
Os01g0646700	1599.13	Os01g0646700	Similar to OSIGBa0105P02.4 protein.
Os01g0960500	1598.51	Os01g0960500	Zinc finger, RING/FYVE/PHD-type domain containing protein.
Os10g0564000	1597.62	Os10g0564000	K Homology, type 1, subgroup domain containing protein.
Os08g0431300	1597.14	Os08g0431300	Similar to Dihydrolipoamide S-acetyltransferase.
Os06g0318533	1596.9	Os06g0318533	Conserved hypothetical protein.
Os09g0380400	1596.65	Os09g0380400	Conserved hypothetical protein.
Os12g0567000	1596.64	Os12g0567000	Ion channel regulatory protein, UNC-93 domain containing protein.
Os02g0699400	1595.92	Os02g0699400	RelA/SpoT protein domain containing protein.
Os01g0232800	1595.73	Os01g0232800	Similar to KOB1.
Os04g0164900	1595.34	OsPUL	Pullulanase-type starch debranching enzyme (EC 3.2.1.41)
Os06g0222100	1594.96	OsTPP8	Similar to Ramosa 3 (Fragment).
Os02g0146900	1594.69	Os02g0146900	Protein of unknown function DUF1677, Oryza sativa family protein.
Os03g0424500	1593.97	RPS4	Similar to 40S ribosomal protein S19-3.
Os11g0220800	1593.7	Os11g0220800	Similar to 60S ribosomal protein L10 (QM protein homolog).
Os03g0598200	1593.65	Os03g0598200	Nop14-like protein family protein.
Os01g0706900	1593.34	Os01g0706900	Similar to Auxin amidohydrolase.
Os02g0793900	1593.04	HDR1	Ubiquitous nuclear protein, Regulation of photoperiodic flowering
Os04g0678200	1593.03	Os04g0678200	Protein of unknown function DUF1218 family protein.
Os02g0749500	1592.93	Os02g0749500	Similar to SEC6.
Os03g0802700	1591.73	OsRH27	RH27 helicase (Fragment).
Os08g0250200	1591.63	Os08g0250200	ATPase, F1 complex, epsilon subunit, mitochondrial family protein.
Os07g0529600	1590.57	OsDR8	Similar to Thiazole biosynthetic enzyme 1-1, chloroplast precursor.
Os04g0482800	1590.52	Os04g0482800	Similar to Topoisomerase-like protein.
Os02g0795900	1590.24	OsRH1	Similar to DEAD box-like RNA helicase (Fragment).
Os06g0646000	1590.02	Os06g0646000	Methyltransferase type 11 domain containing protein.
Os02g0664000	1588.97	OsGpx3	Similar to Phospholipid hydroperoxide glutathione peroxidase, chloroplast precursor (EC 1.11.1.12) (PHGPx).
Os01g0593500	1588.36	Os01g0593500	Ribosomal protein L25 family protein.
Os03g0360300	1588.29	Os03g0360300	Conserved hypothetical protein.
Os10g0400800	1588.2	Os10g0400800	Similar to Phenylalanyl-tRNA synthetase alpha chain (EC 6.1.1.20) (Phenylalanine--tRNA ligase alpha chain) (PheRS) (CML33).
Os01g0869200	1587.81	OsMGT1	Magnesium transporter, Mg-mediated aluminum tolerance
Os05g0439400	1587.04	OsPUB44	Similar to Arm repeat containing protein.
Os01g0872700	1586.77	OsXrn3	Zinc finger, CCHC-type domain containing protein.
Os03g0861800	1586.27	OsFbox178	Cyclin-like F-box domain containing protein.
Os01g0708100	1585.5	Os01g0708100	Similar to N-myristoyl transferase (EC 2.3.1.97).
Os02g0520800	1585.34	Os02g0520800	Similar to Ubiquinol-cytochrome c reductase iron-sulfur subunit, mitochondrial precursor (EC 1.10.2.2) (Rieske iron-sulfur protein) (RISP).
Os03g0254900	1585.18	Os03g0254900	Zinc finger, RING/FYVE/PHD-type domain containing protein.
Os01g0151500	1584.59	Os01g0151500	Similar to GGT4 (GAMMA-GLUTAMYL TRANSPEPTIDASE 4); gamma-glutamyltransferase/ glutathione gamma-glutamylcysteinyltransferase.
Os03g0659350	1583.7	Os03g0659350	Hypothetical gene.
Os04g0477200	1583.6	Os04g0477200	Pentatricopeptide repeat domain containing protein.
Os07g0158900	1583.35	OsFbox341	Cyclin-like F-box domain containing protein.
Os03g0379500	1583.13	Os03g0379500	Similar to 40S ribosomal protein S9.
Os01g0974200	1582.74	OsMT2c	RicMT (Metallothionein-like protein).
Os01g0158400	1582.51	Os01g0158400	Galactose-binding like domain containing protein.
Os12g0407500	1582.35	OsPP130	Tensin phosphatase, C2 domain domain containing protein.
Os02g0103900	1582	Os02g0103900	U3 small nucleolar RNA-associated protein 6 domain containing protein.
Os05g0581800	1581.13	Os05g0581800	Protein of unknown function DUF1296 family protein.
Os05g0543100	1580.41	Os05g0543100	Similar to Clathrin coat assembly protein AP47 (Clathrin coat associated protein AP47) (Golgi adaptor AP-1 47 kDa protein) (HA1 47 kDa subunit) (Clathrin assembly protein assembly protein complex 1 medium chain) (Uncoordinated protein 101).
Os03g0200700	1580.18	Os03g0200700	Similar to Surfeit 1 homolog.
Os03g0673600	1579.92	OsSTA109	Conserved hypothetical protein.
Os02g0175600	1579.71	Os02g0175600	Similar to 60S ribosomal protein L27a (Fragment).
Os09g0503100	1579.68	Os09g0503100	Similar to Quinone-oxidoreductase QR1 (Fragment).
Os03g0827500	1579.45	OsSPX4	SPX family protein, Phosphate starvation signaling
Os05g0432700	1579.21	Os05g0432700	Similar to Pi starvation-induced protein (Fragment).
Os01g0275900	1579.16	Os01g0275900	Hypothetical conserved gene.
Os10g0580200	1579.13	OsARFB1c	Similar to ADP-ribosylation factor-like protein.
Os02g0147600	1578.49	Os02g0147600	Protein of unknown function DUF1677, Oryza sativa family protein.
Os04g0482000	1578.48	OsMSRA2.1	Similar to Peptide methionine sulfoxide reductase.
Os01g0664500	1578.45	Os01g0664500	Lg106-like family protein.
Os07g0506000	1577.93	Os07g0506000	Protein of unknown function DUF300 family protein.
Os06g0623600	1577.43	OsCCR7	Similar to Cinnamoyl-CoA reductase (EC 1.2.1.44).
Os04g0502300	1577.08	Os04g0502300	Similar to 40S ribosomal protein S11.
Os03g0570300	1576.44	Os03g0570300	Zinc finger, C2H2-like domain containing protein.
Os05g0455900	1574.68	Os05g0455900	Pentatricopeptide repeat domain containing protein.
Os01g0721900	1574.56	Os01g0721900	Similar to Nuclear RNA binding protein B (Fragment).
Os06g0726400	1574.42	SBE1	Starch branching enzyme
Os04g0412900	1573.76	Os04g0412900	Zinc finger, Sec23/Sec24-type domain containing protein.
Os11g0108800	1573.18	Os11g0108800	Similar to Protein kinase domain containing protein, expressed.
Os03g0619400	1573.03	Os03g0619400	Chaperone, tailless complex polypeptide 1 domain containing protein.
Os10g0183900	1572.78	Os10g0183900	Ribosomal RNA adenine methylase transferase family protein.
Os05g0519900	1572.47	Os05g0519900	Similar to STT3A (STAUROSPORIN AND TEMPERATURE SENSITIVE 3-LIKE A); oligosaccharyl transferase.
Os03g0234350	1571.7	Os03g0234350	Non-protein coding transcript.
Os03g0224300	1571.43	OsTPS4	HAD-superfamily hydrolase subfamily IIB protein.
Os09g0116400	1571.19	BIP111	CCAAT-binding factor domain containing protein.
Os04g0224000	1571.1	Os04g0224000	Hypothetical protein.
Os01g0823600	1570.3	Os01g0823600	Conserved hypothetical protein.
Os07g0573300	1569.94	Os07g0573300	FYVE finger-containing phosphoinositide kinase (EC 2.7.1.68) (1- phosphatidylinositol-4-phosphate 5-kinase) (PIP5K) (PtdIns(4)P-5- kinase) (PIKfyve) (p235). Splice isoform p235S.
Os11g0444800	1569.18	Os11g0444800	Conserved hypothetical protein.
Os04g0498200	1568.85	OsCOX6b2	Similar to OSIGBa0092E01.14 protein.
Os01g0750800	1568.58	Os01g0750800	Conserved hypothetical protein.
Os06g0712550	1568.4	Os06g0712550	Hypothetical protein.
Os06g0207500	1566.76	OsTBL32	Hypothetical conserved gene.
Os01g0584250	1566.55	Os01g0584250	Hypothetical gene.
Os04g0563100	1565.45	Os04g0563100	Similar to H0211B05.13 protein.
Os01g0815800	1565.07	BIP123	Similar to 60S ribosomal protein L24-A (L30A) (RP29) (YL21).
Os01g0841100	1564.93	OsFLA12	FAS1 domain domain containing protein.
Os04g0619700	1564.16	OsWD40-110	Similar to H0114G12.8 protein.
Os01g0775300	1563.98	OsM1	MATH domain containing protein.
Os02g0775300	1563.89	Os02g0775300	Conserved hypothetical protein.
Os07g0608900	1563.58	Os07g0608900	Similar to cDNA clone:001-031-A11, full insert sequence (Fragment).
Os11g0448000	1563.55	Os11g0448000	Protein kinase, catalytic domain domain containing protein.
Os01g0276200	1562.45	OSVDAC7	Similar to Mitochondrial import receptor subunit TOM40.
Os02g0104100	1562.41	Os02g0104100	Similar to MADS-box transcription factor TaAGL18.
Os07g0206800	1561.77	Os07g0206800	Hypothetical conserved gene.
Os03g0598800	1560.46	OsRPL15	Similar to Ribosomal protein L15.
Os10g0564500	1560.16	SAPK3	Serine/threonine protein kinase, Hyperosmotic stress response
Os07g0182100	1560.03	OsTSA	Similar to Tryptophan synthase alpha chain.
Os08g0300700	1559.84	Os08g0300700	Pentatricopeptide repeat domain containing protein.
Os12g0204200	1559.68	Os12g0204200	Hypothetical conserved gene.
Os05g0170800	1559.6	SIP10	ApaG domain containing protein.
Os03g0845700	1559.48	Os03g0845700	Similar to RPB17 (Fragment).
Os04g0515300	1558.87	Os04g0515300	Ribosomal protein L14 domain containing protein.
Os01g0666400	1558.08	Os01g0666400	Similar to predicted protein.
Os01g0896700	1557.43	Os01g0896700	Similar to 60S ribosomal protein L5.
Os05g0392000	1557.12	Os05g0392000	Conserved hypothetical protein.
Os05g0557700	1556.81	LTN1	Ubiquitin-conjugating E2 enzyme, Phosphate homeostasis, Negative regulator of the inorganic phosphate (Pi)-starvation response-signaling pathway
Os08g0178800	1556.78	OsBBX24	Hypothetical conserved gene.
Os10g0483000	1556.58	Osj10gBTF3	Basal transcription factor 3-like protein, Vegetative growth and reproductive development
Os04g0530600	1556.56	OsTRX	Similar to Thioredoxin 1 (TRX-1) (Thioredoxin M).
Os02g0120600	1556.32	OsUBC13	Similar to Ubiquitin-conjugating enzyme E2-17 kDa 9 (EC 6.3.2.19) (Ubiquitin- protein ligase 9) (Ubiquitin carrier protein 9) (UBCAT4B).
Os07g0114400	1555.56	OsCKA2-2	Casein kinase II alpha subunit.
Os05g0129100	1554.17	Os05g0129100	Similar to Acetylornithine aminotransferase, mitochondrial.
Os07g0616000	1553.93	EP2	Regulation of panicle erectness, panicle length and grain size
Os11g0585700	1553.28	Os11g0585700	Similar to 50S ribosomal protein L4.
Os11g0679900	1552.12	Os11g0679900	Conserved hypothetical protein.
Os03g0388900	1551.8	OsMC1	Peptidase C14, caspase catalytic domain containing protein.
Os10g0430900	1551.32	Os10g0430900	Tyrosine protein kinase domain containing protein.
Os07g0585800	1551.07	Os07g0585800	Similar to NADH-ubiquinone oxidoreductase 18 kDa subunit (EC 1.6.5.3) (EC 1.6.99.3) (Complex I-18KD) (CI-18KD) (Fragment).
Os09g0400300	1551.04	OsCAD8C	Similar to Cinnamyl alcohol dehydrogenase (EC 1.1.1.195).
Os02g0162500	1550.62	Os02g0162500	Similar to 40S ribosomal protein S14.
Os03g0569900	1550.4	Os03g0569900	Similar to RNA Binding Protein 45.
Os04g0416000	1549.22	Os04g0416000	Protein of unknown function DUF1279 domain containing protein.
Os06g0651100	1548.91	Os06g0651100	Similar to NADPH HC toxin reductase.
Os08g0109400	1548.89	OsIAA25	AUX/IAA protein family protein.
Os03g0390000	1548.77	RPS6	Similar to Ribosomal protein s6 RPS6-2.
Os04g0405100	1548.42	Os04g0405100	Similar to H0502B11.8 protein.
Os05g0333200	1547.54	D1	&alpha;-subunit of GTP-binding protein, Signal transduction involved in morphogenesis, Gibberellin signal transduction, R gene-mediated disease resistance, Brassinosteroid (BR) response
Os01g0916600	1546.88	OsGRP1	RNA recognition motif, glycine rich protein domain containing protein.
Os04g0117900	1546.74	OsAMI2	Amidase family protein.
Os09g0347500	1546.71	Os09g0347500	Similar to Protein transport protein Sec61 alpha subunit isoform 2 (Sec61 alpha- 2).
Os05g0516800	1546.45	OsRab11D3	Similar to Ras-related protein RIC2.
Os01g0550000	1545.83	AIP2	DEAD-like helicase, N-terminal domain containing protein.
Os03g0200500	1545.34	cyc07	40S ribosomal protein S3a (CYC07 protein).
Os04g0448800	1544.92	OsPT17	Similar to Mitochondrial phosphate transporter (Fragment).
Os10g0530750	1544.85	Os10g0530750	Hypothetical protein.
Os11g0551350	1544.72	Os11g0551350	Hypothetical conserved gene.
Os01g0866600	1543.52	Os01g0866600	Similar to bolA-like protein.
Os05g0182500	1543.44	OsUBC8	Similar to Ubiquitin carrier protein.
Os08g0327400	1543.02	Os08g0327400	Similar to Enoyl-ACP reductase (Fragment).
Os12g0566900	1541.96	Os12g0566900	Protein of unknown function DUF895, eukaryotic domain containing protein.
Os04g0458200	1541.9	IIP4	Similar to ORW1943Ba0077G13.1 protein.
Os04g0687100	1541.88	Os04g0687100	Similar to Soluble inorganic pyrophosphatase (EC 3.6.1.1) (Pyrophosphate phospho- hydrolase) (PPase).
Os03g0296800	1541.18	MIT	Mitochondrial carrier protein domain containing protein.
Os03g0333700	1540.55	Os03g0333700	Conserved hypothetical protein.
Os09g0426000	1539.39	OsUMAMIT13	Protein of unknown function DUF6, transmembrane domain containing protein.
Os01g0647700	1539.12	Os01g0647700	Epoxide hydrolase family protein.
Os02g0208900	1538.96	Os02g0208900	Similar to ZIGA2 protein (Fragment).
Os03g0175600	1538.89	OsCPA2	Similar to Nit protein 2 (CUA002).
Os02g0105900	1538.88	Os02g0105900	Similar to 40S ribosomal protein S4.
Os12g0438600	1538.04	OsCBSCLC7	Similar to chloride channel protein.
Os04g0583000	1537.39	OsFbox229	Conserved hypothetical protein.
Os01g0869600	1536.97	Os01g0869600	TRAM, LAG1 and CLN8 homology domain containing protein.
Os02g0773200	1536.72	Os02g0773200	UspA domain containing protein.
Os01g0851600	1535.93	Os01g0851600	3-oxo-5-alpha-steroid 4-dehydrogenase, C-terminal domain containing protein.
Os04g0655300	1535.82	OsRLCK168	Protein kinase, core domain containing protein.
Os03g0616700	1535.59	Os03g0616700	Similar to Importin-beta N-terminal domain containing protein, expressed.
Os07g0648100	1535.41	Os07g0648100	Non-protein coding transcript.
Os11g0137100	1535.1	Os11g0137100	Similar to predicted protein.
Os07g0150200	1535.05	Os07g0150200	Similar to 40S ribosomal protein S12-1.
Os01g0328500	1535.02	Os01g0328500	Bucentaur or craniofacial development family protein.
Os01g0329800	1534.83	IAI1	YT521-B-like protein family protein.
Os03g0177500	1534.11	rfa4*	EF-1 alpha.
Os05g0158500	1533.65	GS5	Serine carboxypeptidase, Positive regulator of grain size
Os02g0746000	1533.6	CUL3A	Cullin3a protein, Regulation of cell death and immunity
Os03g0343300	1533.57	Os03g0343300	Small-subunit processome, Utp14 domain containing protein.
Os04g0118100	1533.16	OsAMI1	Similar to H0613H07.3 protein.
Os10g0101200	1533.15	SCP45	Serine carboxypeptidase, Regulation of grain filling and seed germination
Os03g0659300	1532.98	OsGLYI4	Glyoxalase/bleomycin resistance protein/dioxygenase domain containing protein.
Os02g0332200	1532.94	Os02g0332200	Similar to T-complex protein 1 delta subunit.
Os05g0500500	1532.51	Os05g0500500	Heat shock protein Hsp20 domain containing protein.
Os03g0804800	1532.35	Os03g0804800	Similar to Cct8-prov protein.
Os12g0170100	1531.63	Os12g0170100	Similar to DNA-binding protein.
Os01g0346600	1531.5	Os01g0346600	Conserved hypothetical protein.
Os06g0206900	1531.29	Os06g0206900	Conserved hypothetical protein.
Os04g0608900	1530.99	OsDPK4	Similar to Serine/thronine protein kinase-like protein.
Os09g0306400	1530.82	BZIP71	bZIP transcription factor, Drought and salt tolerance
Os04g0534000	1530.14	Os04g0534000	Protein of unknown function DUF821, CAP10-like family protein.
Os03g0639700	1529.99	RecA	Similar to protein recA.
Os01g0290000	1529.12	Os01g0290000	Similar to Cyprosin precursor (EC 3.4.23.-) (Fragment).
Os02g0754700	1528.76	Os02g0754700	Similar to Histidyl-tRNA synthetase (EC 6.1.1.21).
Os04g0306400	1528.69	OsRPI	Ribose 5-phosphate isomerase family protein.
Os10g0558700	1528.65	Os10g0558700	Similar to Oxidoreductase, 2OG-Fe oxygenase family protein, expressed.
Os03g0219700	1528.62	OsRH47B	DEAD-like helicase, N-terminal domain containing protein.
Os06g0702700	1528.59	Os06g0702700	Butirosin biosynthesis, BtrG-like domain containing protein.
Os11g0444900	1528.49	Os11g0444900	Octicosapeptide/Phox/Bem1p domain containing protein.
Os05g0459900	1528	Os05g0459900	Similar to 60S ribosomal protein L36-1.
Os08g0374800	1527.78	OsUGE2	UDP-glucose epimerase, Modulation of cellulose biosynthesis and wall assembly, Cell wall formation and photosynthesis
Os03g0231900	1527.37	Os03g0231900	Conserved hypothetical protein.
Os02g0772500	1527.28	Os02g0772500	Protein of unknown function DUF1740 domain containing protein.
Os02g0135700	1526.78	Os02g0135700	DNA polymerase V family protein.
Os04g0559200	1526.63	Os04g0559200	Protein of unknown function DUF3741 domain containing protein.
Os10g0562000	1525.55	Os10g0562000	Similar to glycoprotein.
Os03g0108000	1525.11	ACR2.2	Dual-specificity tyrosine-phosphatase CDC25, Arsenic metabolism
Os07g0613300	1524.98	Os07g0613300	Similar to PAUSED.
Os04g0479800	1524.21	OsFbox220	Cyclin-like F-box domain containing protein.
Os01g0112500	1524.17	Os01g0112500	Similar to Plakoglobin/armadillo/beta-catenin-like protein (Fragment).
Os03g0418800	1524.06	Os03g0418800	RNA recognition motif domain domain containing protein.
Os02g0753800	1523.51	ANN2	Calcium-binding protein, Annexin, Heat and drought stress tolerance
Os01g0539900	1523.35	Os01g0539900	Conserved hypothetical protein.
Os05g0584200	1523.33	LEA8	Atypical late embryogenesis abundant (LEA) protein, Resistance to multiple abiotic stresses
Os06g0185900	1523.12	OsGpx4	Similar to Glutathione peroxidase.
Os09g0460100	1523.09	Os09g0460100	Conserved hypothetical protein.
Os02g0591700	1523.06	Os02g0591700	Similar to Candida glabrata strain CBS138 chromosome L complete sequence.
Os01g0180800	1522.66	Os01g0180800	Heat shock protein Hsp70 family protein.
Os04g0474300	1522.61	Os4bglu9	Glycoside hydrolase, family 1 protein.
Os07g0637150	1522.25	Os07g0637150	Similar to DnaJ domain containing protein.
Os07g0632600	1521.88	Os07g0632600	Heat shock protein DnaJ, N-terminal domain containing protein.
Os06g0710300	1521.55	Os06g0710300	Uncharacterised conserved protein UCP022348 domain containing protein.
Os05g0163100	1521.17	Os05g0163100	Similar to PHD finger protein.
Os05g0170200	1520.61	Os05g0170200	Similar to Universal stress protein.
Os08g0132600	1520.18	Os08g0132600	Conserved hypothetical protein.
Os03g0763000	1519.92	OsCKA2-4	Similar to Casein kinase II alpha subunit.
Os03g0133850	1519.92	Os03g0133850	Hypothetical gene.
Os03g0431100	1519.52	Os03g0431100	Conserved hypothetical protein.
Os06g0274300	1519.5	SEPK1	Similar to BRASSINOSTEROID INSENSITIVE 1-associated receptor kinase 1.
Os10g0569200	1519.34	eIF-3b	Six-bladed beta-propeller, TolB-like domain containing protein.
Os03g0835400	1518.93	Os03g0835400	Similar to Uvs101.
Os02g0120800	1518.72	OsRacB	Similar to Small GTP-binding protein (Fragment).
Os05g0449500	1518.2	OsCOI1b	Component of the SCF E3 ubiquitin ligase complex, Jasmonate-regulated defense responses, Regulation of leaf senescence
Os06g0146400	1517.53	OsISC7	FeS cluster insertion domain containing protein.
Os01g0857700	1517.37	Os01g0857700	Similar to G10.
Os07g0185700	1516.93	Os07g0185700	Conserved hypothetical protein.
Os05g0105500	1516.89	Os05g0105500	Similar to predicted protein.
Os05g0565000	1516.8	RPL18A	Similar to 60S ribosomal protein L18a-1.
Os06g0186500	1516.39	Os06g0186500	Similar to predicted protein.
Os09g0542200	1516.35	Os09g0542200	Thioredoxin-like fold domain containing protein.
Os02g0137000	1516.18	Os02g0137000	WD40 repeat-like domain containing protein.
Os05g0277300	1516.15	Os05g0277300	Similar to Peptide chain release factor 1.
Os09g0567366	1516.01	Os09g0567366	Similar to Aldo-keto reductase/ oxidoreductase.
Os08g0155100	1515.84	Os08g0155100	PapD-like domain containing protein.
Os03g0703100	1515.41	Os3bglu8	Similar to Beta-glucosidase.
Os02g0519900	1515.37	Os02g0519900	Similar to Elongation factor EF-2 (Fragment).
Os07g0208600	1514.86	OsREM4.3	Remorin, C-terminal region domain containing protein.
Os12g0204500	1514.76	Os12g0204500	Protein of unknown function DUF579, plant family protein.
Os01g0251100	1514.01	Os01g0251100	Similar to 50S ribosomal protein L3-2, chloroplast precursor.
Os01g0546500	1513.73	Os01g0546500	Pentatricopeptide repeat domain containing protein.
Os06g0158600	1512.8	Os06g0158600	Protein of unknown function DUF652 family protein.
Os03g0333100	1512.72	Os03g0333100	Protein of unknown function DUF663 domain containing protein.
Os07g0619600	1512.63	Os07g0619600	Homeobox domain containing protein.
Os03g0441500	1512.15	OsABCF2	ABC transporter-like domain containing protein.
Os04g0456700	1512.12	Os04g0456700	Similar to TMV induced protein 1-2.
Os06g0188100	1512.03	Os06g0188100	Protein of unknown function DUF250 domain containing protein.
Os08g0112700	1511.97	MADS26	MADS-box transcription factor, Regulator of both biotic and abiotic stress responses
Os01g0911000	1511.92	Os01g0911000	Sas10/Utp3/C1D domain containing protein.
Os01g0110500	1510.61	Os01g0110500	Protein kinase, core domain containing protein.
Os10g0389150	1510.13	Os10g0389150	Non-protein coding transcript.
Os08g0538600	1509.94	Os08g0538600	Stress up-regulated Nod 19 family protein.
Os04g0118500	1509.79	Os04g0118500	Peptidyl-prolyl cis-trans isomerase 1 (EC 5.2.1.8) (Rotamase Pin1) (PPIase Pin1) (DlPar13).
Os03g0217000	1509.76	Os03g0217000	Similar to Inhibin beta B chain precursor (Activin beta-B chain).
Os04g0614600	1509.71	OSL2	Similar to Viroid RNA-binding protein (Fragment).
Os08g0424200	1509.65	Os08g0424200	Similar to Methylcrotonoyl-CoA carboxylase beta chain, mitochondrial precursor (EC 6.4.1.4) (3-Methylcrotonyl-CoA carboxylase 2) (MCCase beta subunit) (3-methylcrotonyl-CoA:carbon dioxide ligase beta subunit).
Os02g0197200	1509.65	OsMLO8	Mlo-related protein family protein.
Os07g0124500	1509.31	eIF-3c	Similar to Eukaryotic translation initiation factor 3 subunit 8 (eIF3 p110) (eIF3c).
Os08g0277900	1509.2	Os08g0277900	Similar to Syntaxin 52 (AtSYP52).
Os04g0685100	1509.01	Os04g0685100	Ribosomal biogenesis regulatory protein family protein.
Os04g0388800	1508.9	OsDjC44	Molecular chaperone, heat shock protein, Hsp40, DnaJ domain containing protein.
Os01g0723200	1508.57	OsRPS24	Similar to 40S ribosomal protein S19-like.
Os03g0817200	1507.96	OsANT2	Amino acid transporter, transmembrane domain containing protein.
Os03g0300300	1506.2	OsWD40-68	WD40 repeat-like domain containing protein.
Os12g0133050	1505.37	Os12g0133050	Similar to 60S acidic ribosomal protein P0.
Os05g0147200	1505.09	Os05g0147200	Similar to RNA binding protein.
Os02g0639600	1504.77	Os02g0639600	Similar to MLD (Degenerative spermatocyte homolog 1, lipid desaturase) (Migration-inducing gene 15 protein) (Sphingolipid delta 4 desaturase protein DES1).
Os01g0743300	1504.71	Os01g0743300	Protease-associated PA domain containing protein.
Os02g0174800	1504.35	Os02g0174800	Protein of unknown function DUF581 family protein.
Os09g0255000	1504.02	OSINV1	Similar to Cell wall invertase (EC 3.2.1.26).
Os01g0963600	1503.95	OsAsr2	ABA/WDS induced protein family protein.
Os12g0616200	1503.59	HLL	HUELLENLOS-like protein.
Os06g0677300	1503.34	OsRFPV-5	Zinc finger, RING/FYVE/PHD-type domain containing protein.
Os03g0816600	1503.29	Os03g0816600	Similar to pentatricopeptide repeat-containing protein.
Os03g0249400	1502.7	Os03g0249400	Similar to 40S ribosomal protein S20 (S22) (Fragment).
Os01g0945001	1502.64	Os01g0945001	Similar to RECA3 (RECA HOMOLOG 3); DNA binding / DNA-dependent ATPase.
Os04g0685600	1501.97	OsEXO70A1	Similar to H0723C07.3 protein.
Os02g0816600	1500.78	Os02g0816600	Similar to ABC(yeast) homolog1.
Os08g0161401	1500.73	Os08g0161401	Hypothetical conserved gene.
Os03g0306900	1499.78	Os03g0306900	Haem oxygenase-like, multi-helical domain containing protein.
Os06g0659300	1499.55	VLN3	Similar to Actin filament bundling protein P-115-ABP.
Os05g0103300	1499.03	Os05g0103300	Similar to AT.I.24-5 protein (Fragment).
Os03g0177400	1498.94	rfa1*	EF-1 alpha.
Os02g0197125	1498.62	Os02g0197125	Hypothetical protein.
Os03g0655700	1498.59	Os03g0655700	Similar to 3-isopropylmalate dehydrogenase 2.
Os01g0886500	1498.43	Os01g0886500	Similar to Ribosomal protein L37.
Os07g0202100	1498.36	OsRH52B	Similar to ATP-dependent RNA helicase ded1.
Os01g0108200	1498.26	OsPOP1	Similar to Prolyl endopeptidase (EC 3.4.21.26) (Post-proline cleaving enzyme) (PE).
Os03g0852500	1498.03	Os03g0852500	Similar to NIR3.
Os01g0518500	1497.1	Os01g0518500	Glycoside hydrolase, family 27 protein.
Os11g0568600	1496.94	Os11g0568600	THUMP domain containing protein.
Os11g0183700	1496.48	OsSWI3C	Subunit of SWITCH/SUCROSE NONFERMENTING (SWI/SNF) chromatin remodeling complex, Negative regulation of drought resistance and root growth
Os02g0525600	1495.93	Os02g0525600	Similar to H0502B11.1 protein.
Os09g0507800	1495.47	surf-3	60S ribosomal protein L7a.
Os01g0800400	1495.41	Os01g0800400	Pentatricopeptide repeat domain containing protein.
Os06g0559600	1495.12	Os06g0559600	Hypothetical conserved gene.
Os09g0536400	1494.66	Os09g0536400	Similar to Thaumatin-like protein 1 precursor.
Os02g0556400	1494.36	Os02g0556400	tRNA guanosine-2'-O-methyltransferase, TRM11 domain containing protein.
Os05g0466200	1494.23	Os05g0466200	KIP1-like domain containing protein.
Os09g0487500	1494.19	Os09g0487500	Conserved hypothetical protein.
Os04g0510400	1493.11	OsRH13	Similar to RNA helicase (Fragment).
Os06g0104300	1493.04	Os06g0104300	Similar to Pectinesterase-like protein.
Os10g0456400	1492.94	Os10g0456400	Conserved hypothetical protein.
Os07g0608500	1492.6	Os07g0608500	Similar to Ribosomal protein S3 (Fragment).
Os03g0206400	1491.58	Os03g0206400	Conserved hypothetical protein.
Os02g0498300	1491.37	Os02g0498300	Similar to non-imprinted in Prader-Willi/Angelman syndrome region protein 1.
Os12g0239000	1491.08	Os12g0239000	Conserved hypothetical protein.
Os02g0793100	1490.88	Os02g0793100	Armadillo-type fold domain containing protein.
Os05g0218400	1490.7	OsRLCK181	Receptor-like protein kinase, Response to moderate low temperature
Os03g0656800	1490.64	Os03g0656800	Similar to 3-glucanase.
Os02g0622300	1490.29	OsRPL14	Ribosomal protein L14 family protein.
Os07g0181500	1490.25	Os07g0181500	Protein of unknown function DUF506, plant family protein.
Os03g0807800	1489.83	SUP44	Similar to 40S ribosomal protein S2 (Fragment).
Os02g0481900	1489.43	OsXrn4-L	Hypothetical conserved gene.
Os01g0617500	1489.13	Os01g0617500	Tetratricopeptide-like helical domain containing protein.
Os07g0657400	1489	Os07g0657400	Glycosyltransferase AER61, uncharacterized domain containing protein.
Os08g0243900	1488.9	Os08g0243900	Mu2 adaptin subunit (AP50) of AP2 domain containing protein.
Os04g0487200	1488.77	Os04g0487200	Serine/threonine protein kinase domain containing protein.
Os06g0136100	1487.89	Os06g0136100	Protein of unknown function DUF3615 domain containing protein.
Os08g0161700	1487.73	Os08g0161700	NADH dehydrogenase [ubiquinone] (complex I), iron-sulphur protein 6, mitochondria domain containing protein.
Os03g0710800	1487.48	GF14F	Member of the 14-3-3 protein family, Negative regulation of grain filling of inferior spikelets, Response to biotic and abiotic stress
Os12g0554500	1487.22	Os12g0554500	Lipase, class 3 family protein.
Os02g0111700	1486.67	Os02g0111700	Similar to 60S ribosomal protein L37-A (L37-1).
Os05g0566800	1485.25	COR413-TM1	Cold acclimation protein COR413-TM1.
Os03g0817900	1485.15	OsTBL5	Protein of unknown function DUF231, plant domain containing protein.
Os01g0184800	1484.86	Os01g0184800	Thioredoxin fold domain containing protein.
Os01g0104800	1484.83	Os01g0104800	Sas10/Utp3 family protein.
Os02g0651300	1484.71	Os02g0651300	Similar to OR.
Os12g0271600	1484.42	BIP134	Similar to Myosin heavy chain-like.
Os04g0534400	1484.25	Os04g0534400	PapD-like domain containing protein.
Os07g0616600	1484.23	40SRPS	Similar to 40S ribosomal protein SA (p40) (Laminin receptor homolog).
Os11g0275200	1484.17	Os11g0275200	Similar to Endo-1, 3;1, 4-beta-D-glucanase precursor (EC 3.2.1.-).
Os05g0436900	1483.81	Os05g0436900	Zinc finger, DHHC-type domain containing protein.
Os09g0509300	1483.45	Os09g0509300	Putative member of the hydroxyproline-rich glycoprotein family, Regulation of cell wall extensibility in the root elongation zone
Os03g0113900	1483.39	OsS40-4	A member of S40 gene family, Leaf senescence, Response to pathogen infection
Os03g0321500	1483.1	Os03g0321500	Protein of unknown function DUF632 domain containing protein.
Os07g0561500	1483.08	Os07g0561500	Short-chain dehydrogenase/reductase SDR domain containing protein.
Os03g0385900	1483.05	rps11	Mitochondrial ribosomal protein S11 (Nuclear encoded).
Os05g0144200	1482.96	Os05g0144200	Similar to glioma tumor suppressor-like protein.
Os03g0166800	1482.76	OsCCR4b	Carbon catabolite repressor 4, Exonuclease-endonuclease-phosphatase (EEP), mRNA deadenylation
Os11g0602200	1482.52	OsSET41	Similar to SET domain protein SDG111.
Os04g0466700	1482.06	Os04g0466700	Armadillo-type fold domain containing protein.
Os03g0314400	1481.99	Os03g0314400	Pentatricopeptide repeat domain containing protein.
Os03g0241300	1481.76	OsPE	Conserved hypothetical protein.
Os08g0513300	1481.19	Os08g0513300	Helix-hairpin-helix motif, class 2 domain containing protein.
Os12g0607100	1480.87	Os12g0607100	Similar to Heterochromatin protein (Fragment).
Os02g0468400	1480.85	Os02g0468400	Lipid-binding START domain containing protein.
Os07g0628400	1480.55	RPS9	Similar to 40S ribosomal protein S9.
Os06g0251000	1479.64	Os06g0251000	Similar to mitochondrion protein.
Os11g0629400	1479.11	Os11g0629400	Similar to Nitrilase associated protein-like.
Os06g0300600	1478.65	Os06g0300600	Similar to Decoy.
Os07g0588100	1478.62	Os07g0588100	Pentatricopeptide repeat domain containing protein.
Os12g0403800	1478.49	Os12g0403800	Similar to Exosome complex exonuclease RRP42.
Os03g0647500	1478.28	Os03g0647500	Similar to GTP binding protein.
Os07g0180900	1478.1	Os07g0180900	Similar to 60S ribosomal protein L4.
Os01g0205500	1477.51	Os01g0205500	Similar to 60S ribosomal protein L11-2 (L16). Splice isoform 2.
Os03g0223400	1477.4	GLN1	Cytosolic glutamine synthetase, Ammonium assimilation
Os06g0137100	1477.25	Os06g0137100	Similar to predicted protein.
Os04g0510500	1477.19	Os04g0510500	Similar to OSIGBa0157K09-H0214G12.10 protein.
Os01g0976300	1477.15	Os01g0976300	Heavy metal transport/detoxification protein domain containing protein.
Os12g0166500	1476.98	Os12g0166500	Similar to Nrap protein, expressed.
Os03g0297300	1476.79	Os03g0297300	Similar to 40S ribosomal protein S7.
Os11g0516000	1476.63	OsLCB2a3	Similar to Serine palmitoyltransferase (Fragment).
Os04g0482900	1476.12	Os04g0482900	Similar to H0525D09.12 protein.
Os04g0450100	1476.02	Os04g0450100	Protein of unknown function DUF341 domain containing protein.
Os08g0558900	1475.07	IF1-1	Similar to F1F0-ATPase inhibitor protein.
Os01g0896800	1474.37	RPL5	Ribosomal protein L18/L5 domain containing protein.
Os03g0654400	1474.36	OsCAT4	Similar to Cationic amino acid transporter-like protein.
Os03g0856400	1473.83	OsCBSX8	Similar to Protein kinase AKINbetagamma-2.
Os03g0424800	1472.9	Os03g0424800	Similar to 40S ribosomal protein S19-3.
Os02g0205000	1472.64	Os02g0205000	Ribosomal protein L19 family protein.
Os04g0605900	1472.36	rpl7	Similar to 60S ribosomal protein L7-2.
Os07g0674200	1471.39	Os07g0674200	Similar to 60S ribosomal protein L22-2.
Os03g0129900	1470.7	Os03g0129900	NADH-ubiquinone oxidoreductase B18 subunit family protein.
Os07g0568200	1470.51	Os07g0568200	Homeodomain-related containing protein.
Os01g0948600	1470.19	Os01g0948600	Conserved hypothetical protein.
Os02g0708000	1469.94	Os02g0708000	Conserved hypothetical protein.
Os06g0698674	1469.67	Os06g0698674	eIF4-gamma/eIF5/eIF2-epsilon domain containing protein.
Os11g0151700	1469.41	OsPAP21b	Purple acid phosphatase (EC:3.1.3.2), Improvement in phosphate acquisition and utilization
Os04g0610900	1469.05	OsCTR3	Similar to EDR1.
Os02g0139200	1468.81	OsPRMT5	Skb1 methyltransferase family protein.
Os01g0361800	1467.88	Os01g0361800	Hypothetical conserved gene.
Os06g0606700	1467.47	Os06g0606700	Tetratricopeptide-like helical domain containing protein.
Os01g0762400	1467.29	Os01g0762400	Similar to Import inner membrane translocase subunit TIM50.
Os02g0526000	1466.91	Os02g0526000	Similar to H0502B11.6 protein.
Os03g0183200	1466.88	OsERF069	Similar to AP2 domain containing protein, expressed.
Os01g0920200	1466.33	Os01g0920200	Similar to E(Y)2 homolog (DC6) (Enhancer of yellow 2 homolog).
Os11g0197500	1466.12	Os11g0197500	Conserved hypothetical protein.
Os12g0552300	1466.1	PPS1	DYW motif-containing pentatricopeptide repeat protein, RNA editing of nad3 transcripts in mitochondria
Os06g0644600	1465.99	OsWD40-131	Similar to predicted protein.
Os05g0579900	1465.46	OsDjC52	Similar to 10A19I.11.
Os07g0435400	1465.35	OsWD40-143	Similar to WD40.
Os05g0145400	1465.26	OsVIL4	PHD, FNIII, and VID domains containing protein
Os08g0130500	1464.45	YK704	60S acidic ribosomal protein P0.
Os03g0773600	1463.75	Os03g0773600	Kinesin, motor region domain containing protein.
Os07g0689300	1463.62	OsLonP3	Similar to Lon protease homolog, mitochondrial.
Os08g0440200	1463.37	OsCAF1-11	Ribonuclease CAF1 family protein.
Os07g0575800	1463.21	Os07g0575800	Similar to hydrolase, alpha/beta fold family protein.
Os04g0430100	1462.96	Os04g0430100	Similar to 40S ribosomal protein S10-1.
Os02g0507400	1462.89	Os02g0507400	Protein of unknown function DUF493 family protein.
Os03g0146000	1462.34	OsRab18B2	Similar to RAB1X.
Os01g0888500	1461.45	Os01g0888500	Similar to Phosphoribosylformylglycinamidine synthase.
Os03g0568900	1461.28	OsPAP18	Similar to Purple acid phosphatase.
Os03g0750500	1461.13	Os03g0750500	Hypothetical conserved gene.
Os01g0935700	1461.1	Os01g0935700	Similar to Cytochrome c1, heme protein.
Os05g0519500	1460.74	OsWD40-120	Similar to Periodic tryptophan protein-associated region; WD40-like.
Os04g0608500	1460.54	OsRpn2b	Similar to 26S proteasome subunit RPN2a.
Os06g0526600	1460.11	OsABP	DEAD-box helicase ATP-binding protein, Response to abiotic stress (salt, dehydration, ABA, blue and red light)
Os08g0562100	1459.91	Os08g0562100	Similar to Sorghum chloroplast CM3 malate dehydrogenase (NADP) (Fragment).
Os03g0299900	1459.61	OsAGD2	Similar to Plastid aminotransferase (Fragment).
Os06g0608000	1459.46	Os06g0608000	Similar to PGPS/D10.
Os07g0143000	1459.11	Os07g0143000	Aldo/keto reductase family protein.
Os09g0505100	1459.1	Os09g0505100	Peptidase C19, ubiquitin carboxyl-terminal hydrolase 2 family protein.
Os10g0486000	1458.9	CYP86A7-3	Metal-dependent phosphohydrolase, HD region domain containing protein.
Os12g0481100	1458.57	OsRH28	Similar to cDNA clone:J033010C22, full insert sequence.
Os01g0235400	1458.09	Os01g0235400	Similar to predicted protein.
Os05g0592500	1458.02	Os05g0592500	SIT4 phosphatase-associated protein family protein.
Os03g0269000	1457.52	Os03g0269000	Short chain alcohol dehydrogenase-like.
Os06g0602600	1457.44	Os06g0602600	Alba, DNA/RNA-binding protein family protein.
Os02g0512200	1456.15	Os02g0512200	Non-protein coding transcript.
Os06g0678200	1455.7	OsSPS1	Similar to Geranyl diphosphate synthase.
Os10g0495500	1455.62	Os10g0495500	Hypothetical conserved gene.
Os04g0462900	1455.58	Os04g0462900	Similar to prohibitin2.
Os01g0839700	1455.48	OsUBC11	Similar to Ubiquitin carrier protein.
Os05g0111200	1455.47	Os05g0111200	Similar to Amino acid selective channel protein.
Os01g0738300	1455.45	Os01g0738300	Protein kinase, core domain containing protein.
Os02g0803200	1455.42	Os02g0803200	Similar to 30S ribosomal protein S15.
Os03g0811900	1455.14	OsARFA1f	Similar to ADP-ribosylation factor.
Os05g0333000	1455.13	Os05g0333000	Conserved hypothetical protein.
Os07g0565000	1454.72	Os07g0565000	Similar to 40S ribosomal protein S11.
Os06g0281400	1454.71	Os06g0281400	Similar to DNA topoisomerase.
Os03g0802200	1454.62	OsFbox176	Non-protein coding transcript.
Os01g0724500	1454.43	OsABCG38	Similar to ABC transporter (PDR5-like) isolog (PDR1 ABC transporter).
Os01g0866500	1454.05	Os01g0866500	Similar to Soluble inorganic pyrophosphatase (EC 3.6.1.1) (Pyrophosphate phospho- hydrolase) (PPase).
Os03g0705300	1453.8	Os03g0705300	A member of the phosphatidylinositol-4-phosphate 5-kinase family, Regulation of the uniform growth of main shoot and tillers
Os04g0379300	1453.69	Os04g0379300	Methyltransferase type 11 domain containing protein.
Os04g0106500	1453.51	Os04g0106500	Similar to B0616E02-H0507E05.9 protein.
Os10g0462900	1453.27	Os10g0462900	Similar to mitochondrial chaperonin-60.
Os03g0858200	1452.98	Os03g0858200	Conserved hypothetical protein.
Os01g0962700	1452.72	prx20	Similar to Peroxidase 12 precursor (EC 1.11.1.7) (Atperox P12) (PRXR6) (ATP4a).
Os01g0911200	1452.35	Os01g0911200	Ribophorin II family protein.
Os03g0109600	1451.99	Osj3g1BTF3	Similar to Transcription factor homolog BTF3-like protein.
Os11g0139100	1451.84	Os11g0139100	Similar to 50S ribosomal protein L24.
Os06g0320000	1451.26	Os06g0320000	Thioredoxin fold domain containing protein.
Os06g0606800	1451.07	Os06g0606800	Targeting for Xklp2 family protein.
Os02g0114300	1450.68	Os02g0114300	Hypothetical protein.
Os12g0124200	1450.56	Os12g0124200	Similar to 40S ribosomal protein S16.
Os02g0179600	1450.22	Os02g0179600	Uncharacterized conserved protein UCP015417, vWA domain containing protein.
Os07g0530400	1449.84	Os_F0782	Ribosomal protein S14, conserved site domain containing protein.
Os01g0857000	1449.66	OsCPL2	Double-stranded RNA-binding-like domain containing protein.
Os02g0552400	1449.28	Os02g0552400	Similar to electron carrier/ ubiquinol-cytochrome-c reductase.
Os01g0975900	1449.11	OsTIP1	Similar to Tonoplast membrane integral protein ZmTIP1-2.
Os08g0492100	1449.05	Os08g0492100	Class D glycine-rich RNA recognition motif (RRM) containing protein, RNA-binding glycine-rich (RBG) protein, Cold stress tolerance, Regulation of ABA signalling pathway
Os06g0686700	1449	Os06g0686700	Non-protein coding transcript.
Os11g0525200	1448.86	OsCYP51G1	Similar to Cytochrome P450 51 (EC 1.14.13.70) (CYPLI) (P450-LIA1) (Obtusifoliol 14-alpha demethylase) (Fragment).
Os10g0522500	1448.41	Os10g0522500	Conserved hypothetical protein.
Os03g0246800	1448.39	Os03g0246800	Similar to Guanine nucleotide-exchange protein GEP2.
Os01g0309800	1448.32	Os01g0309800	Similar to Hydrogenase expression/formation protein hypB.
Os07g0262200	1448.13	Os07g0262200	Prohibitin complex 2&alpha; subunit, Regulation of leaf morphology and spikelet number, Regulation of mitochondria and chloroplasts stability, Regulation of photosynthetic efficiency and cell division
Os04g0620700	1447.55	OsNUC1-S	Nucleolin-like protein, Salt stress response
Os04g0473400	1447.43	OsRPL6	Similar to 60S ribosomal protein L6-B (L17) (YL16) (RP18).
Os01g0975300	1446.83	OsMYB48	MYB-related transcription factor, Drought and salinity tolerance
Os08g0116400	1446.78	Os08g0116400	Similar to CID11.
Os01g0934300	1446.39	Os01g0934300	Similar to Flowering-time protein isoform alpha.
Os01g0616300	1446.32	Os01g0616300	Thioredoxin, core domain containing protein.
Os06g0149400	1445.48	Orysa	Similar to Chitinase A.
Os03g0177900	1445.04	rfa3*	EF-1 alpha.
Os12g0129400	1444.43	OsWD40-192	Similar to predicted protein.
Os03g0579300	1444.01	Os03g0579300	60S ribosomal protein L19.
Os01g0101150	1443.28	Os01g0101150	Hypothetical conserved gene.
Os01g0940100	1443.27	OsHXK3	Similar to Hexokinase.
Os05g0120100	1442.46	Os05g0120100	Similar to Splicing factor RSZ33.
Os02g0566900	1442.32	Os02g0566900	Uncharacterised protein family UPF0220 domain containing protein.
Os11g0445300	1442.28	OsRLCK327	Protein kinase, core domain containing protein.
Os03g0742400	1442.24	OsMRS2-7	Similar to MRS2-7.
Os02g0436400	1442.15	Os02g0436400	NAD(P)-binding domain containing protein.
Os03g0737200	1441.89	OsHOS1	E3-ubiquitin ligase, Modulation of the cold stress response
Os05g0148700	1441.81	Os05g0148700	Armadillo-type fold domain containing protein.
Os05g0327000	1441.08	OsSTA146	Similar to cDNA clone:J033051A05, full insert sequence.
Os10g0510400	1440.64	Os10g0510400	Protein of unknown function DUF248, methyltransferase putative family protein.
Os02g0148100	1440.07	OsMAPK33	MAP kinase MAPK2 (MAP kinase 3).
Os01g0140100	1439.34	Os01g0140100	Peptidase A1 domain containing protein.
Os07g0657200	1438.82	OsWD40-148	WD40/YVTN repeat-like domain containing protein.
Os10g0475000	1438.82	Os10g0475000	Conserved hypothetical protein.
Os01g0706100	1438.75	Os01g0706100	Conserved hypothetical protein.
Os01g0556400	1438.45	OsDjC9	Heat shock protein DnaJ family protein.
Os04g0107300	1438.45	Os04g0107300	NAD(P)-binding domain containing protein.
Os01g0132766	1438.21	Os01g0132766	Zinc finger, C2H2-like domain containing protein.
Os01g0618100	1437.62	Os01g0618100	Similar to IN2-2 protein.
Os07g0596950	1437.61	Os07g0596950	Conserved hypothetical protein.
Os05g0114500	1437.54	Os05g0114500	RNA recognition motif domain domain containing protein.
Os11g0162900	1437.48	Os11g0162900	Conserved hypothetical protein.
Os01g0649200	1437.47	OsGELP18	Similar to Esterase.
Os05g0517500	1437.37	Os05g0517500	Similar to Gamma-glutamyl hydrolase precursor (EC 3.4.19.9) (Gamma-Glu-X carboxypeptidase) (Conjugase) (GH).
Os12g0628100	1437.26	OsADF11	Similar to Actin-depolymerizing factor 6 (ADF-6) (AtADF6).
Os01g0844300	1437.04	OsFKBP20-1b	FK506-binding protein, Immunophilin family protein, Mediation of RNA processing, Post-transcriptional regulation of abiotic stress response
Os08g0224700	1436.88	OsRpn2a	Similar to 26S proteasome subunit RPN2a.
Os01g0799900	1436.6	OsMC6	Similar to Latex-abundant protein.
Os06g0115500	1436.53	Os06g0115500	Similar to 60S ribosomal protein L13 (BBC1 protein homolog).
Os06g0109400	1435.96	Os06g0109400	ATPase, AAA-type, core domain containing protein.
Os07g0568600	1435.67	OsCDPK20	Similar to Calcium-dependent protein kinase.
Os11g0157400	1435.42	OsEXO70A3	Exo70 exocyst complex subunit family protein.
Os01g0583200	1435.37	Os01g0583200	Zinc finger, C2H2, LYAR-type domain containing protein.
Os11g0616200	1435.02	Os11g0616200	Conserved hypothetical protein.
Os12g0176800	1434.98	Os12g0176800	Similar to Heterochromatin protein (Fragment).
Os06g0655500	1434.8	OsFbox319	Kelch-type beta propeller domain containing protein.
Os12g0416900	1434.75	Os12g0416900	Conserved hypothetical protein.
Os04g0501000	1434.71	Os04g0501000	Nucleotide-binding, alpha-beta plait domain containing protein.
Os05g0150900	1434.54	Os05g0150900	Histidyl-tRNA synthetase (EC 6.1.1.21) (Histidine--tRNA ligase) (HisRS).
Os11g0528500	1433.7	Os11g0528500	Similar to Rubredoxin 1 (Rd-1).
Os09g0378300	1433.62	Os09g0378300	Similar to Leucyl-tRNA synthetase, cytoplasmic (EC 6.1.1.4) (Leucine--tRNA ligase) (LeuRS).
Os12g0163200	1433.58	Os12g0163200	Uncharacterised protein family UPF0120 domain containing protein.
Os04g0661900	1433.55	OsRpn8	Similar to 26S proteasome regulatory particle non-ATPase subunit8.
Os12g0515600	1432.92	cGK	Similar to Guanylate kinase (EC 2.7.4.8).
Os03g0300100	1432.6	Os03g0300100	Hypothetical protein.
Os10g0503600	1432.27	OsTET14	Tetraspanin domain containing protein.
Os01g0616366	1431.74	Os01g0616366	Hypothetical protein.
Os01g0649000	1431.73	Os01g0649000	WD40 repeat-like domain containing protein.
Os03g0626600	1431.52	Os03g0626600	Zinc finger, LIM-type domain containing protein.
Os11g0298400	1431.18	Os11g0298400	Protein of unknown function DUF663 domain containing protein.
Os01g0823300	1431.14	OsRPS26	Similar to Ribosomal protein S26.
Os05g0490200	1430.94	Os05g0490200	Protein of unknown function DUF1692 domain containing protein.
Os06g0499000	1430.19	Os06g0499000	Conserved hypothetical protein.
Os10g0579300	1430.1	Os10g0579300	NADH:ubiquinone oxidoreductase 17.2 kD subunit family protein.
Os11g0602300	1429.75	BIP124	Similar to HVA22-like protein a (AtHVA22a).
Os08g0156800	1429.58	Os08g0156800	Similar to 60S ribosomal protein L34.
Os05g0256000	1429.2	OsWD40-116	Similar to TGF-beta receptor-interacting protein 1.
Os04g0453200	1428.83	Os04g0453200	Similar to Monosaccharide transporter 1.
Os01g0330100	1428.64	OsGELP15	Similar to Alpha-L-fucosidase 2.
Os01g0970700	1428.05	Os01g0970700	Peptidase M48, Ste24p family protein.
Os07g0408100	1427.74	OsWD40-142	WD40 repeat-like domain containing protein.
Os04g0611500	1427.65	Os04g0611500	Nucleotide-binding, alpha-beta plait domain containing protein.
Os03g0625900	1427.23	OsWD40-78	WD40 repeat-like domain containing protein.
Os06g0218200	1427.06	Os06g0218200	Similar to H0807C06-H0308C08.1 protein.
Os02g0817900	1426.98	CYP97A4	Cytochrome P450 family protein.
Os01g0184500	1426.96	OsRH39	DEAD-like helicase, N-terminal domain containing protein.
Os07g0484300	1426.7	Os07g0484300	Zinc finger, RING/FYVE/PHD-type domain containing protein.
Os01g0580800	1426.57	Os01g0580800	Similar to submergence induced protein SI397.
Os01g0933500	1426.49	Os01g0933500	Similar to FLP1.
Os09g0413700	1426.37	Os09g0413700	Conserved hypothetical protein.
Os03g0250000	1426.22	OsSCS1	Conserved hypothetical protein.
Os02g0124866	1425.92	Os02g0124866	Hypothetical gene.
Os02g0726300	1425.53	OsDof4	Similar to AOBP (Ascorbate oxidase promoter-binding protein).
Os05g0103100	1425.31	Os05g0103100	Translocon-associated beta family protein.
Os04g0320200	1424.97	Os04g0320200	Tetratricopeptide-like helical domain containing protein.
Os06g0638900	1424.95	Os06g0638900	Similar to calcium-binding protein.
Os03g0787600	1424.68	Os03g0787600	Conserved hypothetical protein.
Os05g0147150	1424.31	Os05g0147150	Hypothetical conserved gene.
Os01g0954500	1423.74	Os01g0954500	Protein of unknown function DUF702 family protein.
Os07g0588000	1423.68	Os07g0588000	Interferon-related developmental regulator domain containing protein.
Os04g0560700	1423.61	Os04g0560700	Conserved hypothetical protein.
Os05g0270000	1423.32	Os05g0270000	Ribosomal protein L25 family protein.
Os09g0346400	1422.9	BIP103	Conserved hypothetical protein.
Os07g0603200	1422.87	Os07g0603200	WD40 repeat-like domain containing protein.
Os02g0797700	1422.81	Os02g0797700	Nonaspanin (TM9SF) family protein.
Os07g0154300	1422.67	Os07g0154300	Conserved hypothetical protein.
Os01g0358400	1422.62	RPS4	Similar to 40S ribosomal protein S4.
Os04g0662000	1422.28	Os04g0662000	Similar to BSD domain containing protein.
Os04g0593400	1422.09	Os04g0593400	Similar to OSIGBa0142I02-OSIGBa0101B20.20 protein.
Os11g0266000	1422.08	Os11g0266000	Protein of unknown function DUF1665 family protein.
Os06g0498500	1421.93	NOC3	CCAAT-binding factor domain containing protein.
Os01g0589900	1421.69	Os01g0589900	Pentatricopeptide repeat domain containing protein.
Os09g0491788	1420.84	OsCCR15	NAD(P)-binding domain containing protein.
Os02g0711900	1420.8	Os02g0711900	Similar to groundhog protein 7.
Os03g0291800	1420.57	OsTBL15	Similar to ESK1 (ESKIMO 1).
Os06g0727200	1420.08	CATB	Catalase isozyme B (EC 1.11.1.6) (CAT-B).
Os01g0737900	1419.98	Os01g0737900	Pentatricopeptide repeat domain containing protein.
Os04g0409900	1419.61	OsNIN4	Plant neutral invertase family protein.
Os05g0122900	1419.35	OsBLE1	BLE1 protein.
Os05g0556700	1419.11	Os05g0556700	Similar to Cct2-prov protein.
Os12g0567700	1419.08	rpl2	Similar to 60S ribosomal protein L2 (Fragment).
Os03g0577000	1418.97	Os03g0577000	Similar to Ribosomal protein S3 (Fragment).
Os11g0484000	1418.89	OsDEP	Class II aldolase/adducin, N-terminal family protein.
Os04g0119400	1418.67	Os04g0119400	Similar to Pyruvate dehydrogenase E1 component, alpha subunit.
Os09g0253000	1418.52	Os09g0253000	Similar to NOI protein.
Os03g0566600	1418.06	Os03g0566600	Methyltransferase FkbM domain containing protein.
Os05g0133100	1417.81	OsGlnB	Similar to PII protein (Fragment).
Os03g0730800	1417.63	OsECA2	Calcium-transporting ATPase 3, endoplasmic reticulum-type (EC 3.6.3.8).
Os01g0337700	1417.61	Os01g0337700	Conserved hypothetical protein.
Os12g0528400	1417.17	Os12g0528400	Similar to Glutathione synthetase.
Os05g0580200	1416.92	Os05g0580200	Conserved hypothetical protein.
Os01g0184000	1416.72	Os01g0184000	NUC156 family protein.
Os09g0115400	1416.48	OsPABPC1	Similar to Poly(A)-binding protein.
Os03g0337800	1415.82	RPL19.3	Similar to 60S ribosomal protein L19 (Fragment).
Os01g0258700	1415.72	OsC3H6	Zinc finger, CCCH-type domain containing protein.
Os01g0821800	1414.95	Os01g0821800	Nucleic acid-binding, OB-fold-like domain containing protein.
Os04g0410200	1414.94	Os04g0410200	Similar to H0321H01.14 protein.
Os01g0717000	1414.87	Os01g0717000	Similar to GmCK1p (EC 2.7.1.32).
Os11g0429433	1414.32	Os11g0429433	Hypothetical gene.
Os01g0119100	1414.29	Os01g0119100	Similar to Glycosyltransferase.
Os03g0137300	1414.09	Os03g0137300	Protein of unknown function DUF3353 domain containing protein.
Os05g0537700	1414.09	Os_F0659	Protein of unknown function DUF295 family protein.
Os07g0693400	1413.23	Os07g0693400	Importin-beta, N-terminal domain containing protein.
Os02g0807750	1413.21	Os02g0807750	Conserved hypothetical protein.
Os07g0582800	1413.08	Os07g0582800	Hypothetical protein.
Os05g0156700	1412.92	Os05g0156700	Similar to Dihydrolipoyl dehydrogenase.
Os06g0128400	1412.23	Os06g0128400	WD40 repeat-like domain containing protein.
Os02g0114400	1412.14	GPAT	Similar to glycerol-3-phosphate acyltransferase 8.
Os02g0815600	1411.99	Os02g0815600	Diphthamide synthesis, DHP1 domain containing protein.
Os01g0610800	1411.11	Os01g0610800	Thrombospondin, type 1 repeat domain containing protein.
Os06g0698859	1410.52	Os06g0698859	Similar to C2H2 zinc-finger protein SERRATE (Fragment).
Os08g0495500	1410.5	Os08g0495500	Kelch related domain containing protein.
Os03g0792900	1410.48	OsSAP6	Similar to PVPR3 protein.
Os01g0962600	1410.19	RPS10	Similar to 40S ribosomal protein S10-1.
Os12g0164800	1410.19	Os12g0164800	Hypothetical conserved gene.
Os02g0528000	1410.14	Os02g0528000	Zinc finger, RING-type domain containing protein.
Os07g0194351	1409.88	Os07g0194351	Non-protein coding transcript.
Os02g0294700	1409.74	Os02g0294700	Topoisomerase II-associated protein PAT1 domain containing protein.
Os07g0508300	1409.62	Os07g0508300	Similar to SH3 domain-containing protein 3.
Os01g0826000	1409.61	OsATX	Heavy metal transport/detoxification protein domain containing protein.
Os02g0179500	1409.43	Os02g0179500	Hly-III related domain containing protein.
Os01g0259200	1409.25	OsRLCK28	Similar to serine/threonine protein kinase PBS1.
Os01g0730200	1408.87	OsFbox036	F-box domain, cyclin-like domain containing protein.
Os06g0334300	1408.86	OsCrRLK1L14	Similar to Resistance protein candidate (Fragment).
Os01g0303200	1408.76	Os01g0303200	Conserved hypothetical protein.
Os05g0476000	1408.66	Os05g0476000	Protein of unknown function DUF688 domain containing protein.
Os01g0304300	1408.4	Os01g0304300	Similar to predicted protein.
Os01g0866400	1408.24	FR	Similar to Fructose-1, 6-bisphosphatase (EC 3.1.3.11) (Fragment).
Os03g0822200	1408.04	Os03g0822200	NAD(P)-binding domain containing protein.
Os01g0276700	1407.46	Os01g0276700	Similar to Pyruvate kinase, cytosolic isozyme (EC 2.7.1.40) (PK).
Os01g0796400	1407.43	Os01g0796400	NAD(P)-binding domain containing protein.
Os04g0682800	1406.78	AM1	Potassium efflux antiporter, Chloroplast development, Drought tolerance
Os06g0149500	1406.73	Os06g0149500	Conserved hypothetical protein.
Os04g0499100	1406.48	Os04g0499100	Biopterin transport-related protein BT1 family protein.
Os01g0218032	1406.06	ROS1A	Putative DNA demethylase, Endosperm development
Os10g0410600	1405.5	OsPP112	Similar to Serine/threonine protein phosphatase.
Os06g0115300	1405.33	OsACBP2	Acyl-CoA-binding protein , Stress response
Os09g0250700	1405.24	Os09g0250700	ABC-1 domain containing protein.
Os03g0217801	1405.23	Os03g0217801	Hypothetical gene.
Os03g0728800	1403.95	OsRH16	Similar to RNA helicase (Fragment).
Os11g0603200	1403.87	OsABCF6	Similar to ABCF-type protein.
Os02g0549600	1402.5	RPS10a	Similar to 40S ribosomal protein S10-1.
Os03g0798600	1402.28	Os03g0798600	Similar to 40S ribosomal protein S15 (Fragment).
Os12g0533600	1401.99	Os12g0533600	Hypothetical conserved gene.
Os07g0631300	1401.57	Os07g0631300	Conserved hypothetical protein.
Os11g0482000	1401.26	RPS5A	Similar to 40S ribosomal protein S5.
Os09g0467300	1401.24	OsPUP2	Similar to PUP1.
Os02g0788400	1401.05	eIF-3g	Similar to Eukaryotic translation initiation factor 3 subunit-like protein.
Os02g0612900	1401	Os02g0612900	Similar to Temperature stress-induced lipocalin.
Os04g0613600	1400.9	Os04g0613600	Similar to 40S ribosomal protein S11.
Os04g0629100	1400.8	OsSET21	Similar to H0303G06.16 protein.
Os07g0658100	1400.4	Os07g0658100	Conserved hypothetical protein.
Os03g0829000	1399.74	Os03g0829000	Fumarylacetoacetase, C-terminal-related domain containing protein.
Os08g0542100	1399.72	Os08g0542100	Similar to 60S ribosomal protein L7.
Os04g0497700	1399.36	OsBBX12	Similar to CONSTANS-like protein.
Os04g0658600	1399.36	Os04g0658600	Similar to OSIGBa0132E09-OSIGBa0108L24.7 protein.
Os05g0539700	1399.21	Orysa	Similar to Nucleosome assembly protein 1.
Os12g0161500	1399.2	Os12g0161500	Conserved hypothetical protein.
Os01g0834500	1399.2	Os01g0834500	Similar to 40S ribosomal protein S23 (S12).
Os03g0295800	1399.04	Os03g0295800	Gamma interferon inducible lysosomal thiol reductase GILT family protein.
Os08g0276400	1398.46	Os08g0276400	Serine/threonine protein kinase domain containing protein.
Os03g0264400	1398.43	OASA2	Anthranilate synthase alpha 2 subunit.
Os01g0191100	1398.37	Os01g0191100	Similar to Acidic ribosomal protein P2a-4 (Fragment).
Os07g0523965	1398.11	Os07g0523965	Similar to Glucose-6-phosphate/phosphate-translocator precursor.
Os07g0208000	1397.98	Os07g0208000	Similar to 40S ribosomal protein S15A.
Os02g0321900	1396.85	Os02g0321900	Similar to Ribosomal protein L1.
Os02g0826500	1396.58	OsABCF1	ABC transporter-like domain containing protein.
Os08g0110500	1396.51	PUB15	U-box/ARM repeat E3 ligase, Stress response, Regulation of cell death, Blast disease resistance
Os02g0185300	1396.08	Os02g0185300	Cytochrome P450 family protein.
Os11g0105400	1395.14	RPL9	Ribosomal protein L10 family protein.
Os03g0314100	1394.57	PRP-22	DEAD-like helicase, N-terminal domain containing protein.
Os05g0119850	1394.31	Os05g0119850	Hypothetical protein.
Os01g0871500	1393.72	Os01g0871500	TGF-beta receptor, type I/II extracellular region family protein.
Os09g0488700	1393.24	Os09g0488700	Conserved hypothetical protein.
Os01g0691700	1393.03	OsPP13	Similar to Serine/threonine protein phosphatase 2A.
Os04g0448600	1392.91	Os04g0448600	ChaC-like protein family protein.
Os01g0763300	1392.54	Os01g0763300	Conserved hypothetical protein.
Os01g0700000	1392.1	Os01g0700000	Conserved hypothetical protein.
Os09g0356100	1392	Os09g0356100	Similar to H1005F08.16 protein.
Os09g0555450	1391.91	Os09g0555450	Conserved hypothetical protein.
Os06g0528600	1390.72	OSSPDS2	Spermine synthase, Spermidine synthase, Negative regulation of seed germination, grain size, and grain yield, Chilling response
Os06g0137500	1390.66	Os06g0137500	Similar to predicted protein.
Os03g0767900	1390.37	Os03g0767900	Uncharacterised protein family UPF0497, trans-membrane plant domain containing protein.
Os05g0462500	1390.16	Os05g0462500	Transmembrane receptor, eukaryota domain containing protein.
Os09g0439700	1390.08	Os09g0439700	Transmembrane receptor, eukaryota domain containing protein.
Os03g0806800	1390.07	Os03g0806800	Conserved hypothetical protein.
Os02g0829800	1389.82	Os02g0829800	Pentatricopeptide repeat domain containing protein.
Os05g0574500	1388.92	OsRAN2	Similar to GTP-binding nuclear protein Ran1B (Fragment).
Os08g0403300	1388.71	Os08g0403300	Heavy metal transport/detoxification protein domain containing protein.
Os04g0544500	1388.69	OsGATA21	Similar to Similarities with spP40209 Saccharomyces cerevisiae YMR136w GAT2.
Os04g0376000	1388.26	Os04g0376000	Similar to 60S ribosomal protein L35-1.
Os02g0724600	1388.12	Os02g0724600	Similar to predicted protein.
Os01g0590200	1387.33	Os01g0590200	Conserved hypothetical protein.
Os03g0341100	1387.2	Os03g0341100	Similar to 60S ribosomal protein L18.
Os01g0326000	1387.01	prx12	Similar to Peroxidase (Fragment).
Os06g0332600	1386.99	Os06g0332600	Similar to Rf2 protein.
Os01g0231700	1386.95	Os01g0231700	Similar to 60S acidic ribosomal protein P2-B (CaRP2B).
Os07g0475800	1386.95	Os07g0475800	Eukaryotic rRNA processing family protein.
Os03g0571800	1386.51	Os03g0571800	Hypothetical protein.
Os08g0326100	1386.17	Os08g0326100	Forkhead-associated domain containing protein.
Os01g0865100	1385.27	Os01g0865100	Similar to Uricase (Fragment).
Os12g0595600	1384.65	Os12g0595600	Hypothetical conserved gene.
Os03g0831100	1384.64	Os03g0831100	Armadillo-like helical domain containing protein.
Os04g0182800	1383.83	Os04g0182800	Similar to Electron transfer flavoprotein beta-subunit-like.
Os01g0926300	1383.56	Os01g0926300	Similar to Transaldolase (EC 2.2.1.2).
Os02g0706500	1383.37	Os02g0706500	ATPase, AAA-type, core domain containing protein.
Os06g0610000	1383.36	Os06g0610000	Conserved hypothetical protein.
Os11g0114600	1383.21	OsWNK7	Similar to cDNA clone:J013107M03, full insert sequence.
Os01g0917400	1382.89	C3H12	CCCH-type zinc finger protein, Resistance against bacterial blight disease
Os03g0161950	1382.7	Os03g0161950	Hypothetical conserved gene.
Os02g0481000	1381.94	Os02g0481000	Translation protein SH3-like domain containing protein.
Os01g0570700	1381.16	Os01g0570700	Carbamoyl-phosphate synthetase, large subunit, ATP-binding domain containing protein.
Os05g0339000	1381.16	Os05g0339000	VHS domain containing protein.
Os01g0971000	1380.87	Os01g0971000	Conserved hypothetical protein.
Os09g0293900	1380.65	OsFKBP53	Similar to FK506-binding protein 39 kDa.
Os07g0600400	1380.55	OsWD40-147	WD40/YVTN repeat-like domain containing protein.
Os07g0202900	1379.91	Os07g0202900	Similar to mitochondrial 28S ribosomal protein S29-related.
Os06g0646400	1379.67	Os06g0646400	Tyrosine protein kinase domain containing protein.
Os02g0152200	1379.33	Os02g0152200	Protein of unknown function DUF1677, Oryza sativa family protein.
Os05g0353400	1379.06	OsImpbeta1	Armadillo-like helical domain containing protein.
Os07g0691200	1379.06	Os07g0691200	Similar to D-alanine--D-alanine ligase B (EC 6.3.2.4) (D-alanylalanine synthetase B) (D-Ala-D-Ala ligase B).
Os04g0514800	1379.05	Os04g0514800	Similar to Dual specificity kinase 1.
Os07g0636000	1378.37	Os07g0636000	Similar to H/ACA ribonucleoprotein complex subunit 4 (EC 5.4.99.-) (Nucleolar protein NAP57 homolog) (Nopp-140 associated protein of 57 kDa homolog) (AtNAP57).
Os01g0543000	1378.37	Os01g0543000	Hypothetical gene.
Os03g0646200	1377.92	Os03g0646200	Peptidase C12, ubiquitin carboxyl-terminal hydrolase 1 domain containing protein.
Os07g0297300	1377.89	Os07g0297300	Similar to copper ion binding / methyltransferase.
Os05g0114700	1376.96	Os05g0114700	Myb-type HTH DNA-binding domain domain containing protein.
Os07g0523600	1376.88	OsGPT2	Similar to Glucose-6-phosphate/phosphate-translocator precursor.
Os01g0144000	1376.71	Os01g0144000	Conserved hypothetical protein.
Os03g0229575	1376.05	Os03g0229575	Hypothetical gene.
Os05g0526800	1376.02	OsUGT706D3	UDP-glucuronosyl/UDP-glucosyltransferase family protein.
Os03g0244950	1375.87	Os03g0244950	Heat shock protein DnaJ, N-terminal domain containing protein.
Os04g0551800	1375.03	Os04g0551800	Similar to T-complex protein 1, alpha subunit (TCP-1-alpha) (CCT-alpha).
Os03g0708200	1374.62	OsFbox169	Cyclin-like F-box domain containing protein.
Os10g0557800	1374.31	Os10g0557800	Conserved hypothetical protein.
Os08g0200600	1374.09	OMTN6	NAC transcription factor, Negative regulation of drought tolerance
Os03g0423850	1373.9	Os03g0423850	Similar to Helicase-like protein.
Os12g0279000	1373.88	Os12g0279000	Helicase, C-terminal domain containing protein.
Os07g0178900	1373.27	OsRuvBL1b	Similar to ATTIP49A/RIN1 (RESISTANCE TO PSEUDOMONAS SYRINGAE PV MACULICOLA INTERACTOR 1); protein binding.
Os03g0841900	1373.01	Os03g0841900	Similar to carotenoid isomerase 1.
Os05g0541200	1372.77	LOGL7	Similar to Lysine decarboxylase-like protein.
Os11g0602500	1370.96	Os11g0602500	Similar to 40S ribosomal protein S9.
Os03g0284100	1370.96	OsPRR73	Similar to Two-component response regulator-like PRR73.
Os06g0614000	1370.74	OsFTIP1	A member of the family of multiple C2 domain and transmembrane region proteins (MCTPs), Mediation of flowering time, Regulation of florigen transport
Os04g0682100	1370.39	Os04g0682100	C2 calcium/lipid-binding region, CaLB domain containing protein.
Os03g0341600	1370.39	Os03g0341600	Pollen Ole e 1 allergen/extensin domain containing protein.
Os06g0174400	1370.19	OsVAMP7111	Similar to Vesicle-associated membrane protein 712 (AtVAMP712).
Os05g0557400	1369.94	Os05g0557400	Membrane attack complex component/perforin/complement C9 family protein.
Os04g0685800	1369.93	Os04g0685800	Similar to H0723C07.5 protein.
Os01g0948300	1369.89	Os01g0948300	Cellular retinaldehyde-binding/triple function, C-terminal domain containing protein.
Os02g0295700	1369.45	Os02g0295700	Aldehyde dehydrogenase, conserved site domain containing protein.
Os04g0432800	1369.33	Os04g0432800	Similar to H0315E07.3 protein.
Os03g0149400	1369.29	Os03g0149400	Tetratricopeptide-like helical domain containing protein.
Os03g0291700	1368.95	Os03g0291700	Hypothetical protein.
Os06g0473700	1368.57	Os06g0473700	Hypothetical gene.
Os04g0568900	1368.45	Os04g0568900	Similar to RING finger protein 6 (RING-H2 protein).
Os07g0635800	1368.45	Os07g0635800	Pentatricopeptide repeat domain containing protein.
Os09g0261300	1368.42	Os09g0261300	Similar to 4-nitrophenylphosphatase-like protein.
Os03g0801800	1368.15	Os03g0801800	Nucleotide-binding, alpha-beta plait domain containing protein.
Os12g0611700	1367.59	Os12g0611700	Conserved hypothetical protein.
Os04g0693000	1367.14	Os04g0693000	Similar to Ribophorin I (Fragment).
Os02g0284600	1366.91	OsRPL27.3	Similar to 60S ribosomal protein L27.
Os04g0533500	1366.84	Os04g0533500	Cytochrome b561 family protein.
Os01g0853000	1366.71	Os01g0853000	Conserved hypothetical protein.
Os03g0297100	1366.53	RPS7a	40S ribosomal protein S7.
Os01g0965900	1366.51	Os01g0965900	Conserved hypothetical protein.
Os06g0691600	1365.34	OsCML29	EF-Hand type domain containing protein.
Os05g0222200	1365.09	OsABCG12	ABC transporter-like domain containing protein.
Os03g0851900	1365.06	Os03g0851900	ATPase, AFG1-like domain containing protein.
Os01g0210500	1364.91	Os01g0210500	Similar to SOUL-like protein.
Os02g0579600	1364.84	OsMADS27	MADS-box transcription factor, Regulation of root development, Modulation of salt tolerance
Os08g0246700	1364.77	Os08g0246700	Hypothetical gene.
Os01g0738600	1364.56	Os01g0738600	ENTH/VHS domain containing protein.
Os10g0419500	1364.51	Os10g0419500	Acireductone dioxygenase, Promotion of crown/lateral root development, Modulation of the root growth pattern
Os02g0634600	1364.25	Os02g0634600	Conserved hypothetical protein.
Os03g0189100	1364.2	Os03g0189100	Uncharacterised protein family UPF0503 domain containing protein.
Os05g0565100	1364.16	Os05g0565100	Cytochrome b561/ferric reductase transmembrane domain containing protein.
Os02g0276200	1364.01	Os02g0276200	Similar to Isochorismatase family protein rutB.
Os01g0810000	1363.92	Os01g0810000	Utp11 family protein.
Os05g0594100	1363.73	Os05g0594100	Similar to GDA2 protein.
Os03g0111000	1363.42	OsCLE301	Conserved hypothetical protein.
Os05g0541900	1363.15	Os05g0541900	Similar to 60S ribosomal protein l28.
Os02g0700600	1362.64	CDKF	Similar to GAMYB-binding protein.
Os01g0360600	1362.07	Os01g0360600	Dephospho-CoA kinase family protein.
Os06g0125132	1361.94	Os06g0125132	Conserved hypothetical protein.
Os04g0418800	1361.62	Os04g0418800	Similar to Hydroxyproline-rich glycoprotein.
Os06g0206100	1360.41	Os06g0206100	Similar to Gb protein.
Os02g0526500	1360.29	Os02g0526500	Similar to SAM domain family protein.
Os03g0118400	1360.06	cdc2Os-1	Similar to Cyclin-dependent kinase A-1.
Os08g0559700	1359.76	Os08g0559700	Protein of unknown function DUF3245 domain containing protein.
Os01g0151900	1359.71	Os01g0151900	Pentatricopeptide repeat domain containing protein.
Os02g0229000	1359.35	Os02g0229000	Similar to 40S ribosomal protein S19-like.
Os10g0170200	1359.29	Os10g0170200	Similar to 40S ribosomal protein S20 (S22) (Fragment).
Os11g0217300	1358.91	Os11g0217300	Mevalonate and galactokinase family protein.
Os09g0568800	1358.65	Os09g0568800	Similar to Ribosomal protein S25 (40S ribosomal 25S subunit).
Os05g0204900	1358.31	OsPP74	Similar to Type 5 protein serine/threonine phosphatase 62 kDa isoform.
Os04g0630000	1357.36	Os04g0630000	SDA1 domain containing protein.
Os11g0447300	1357.06	OsRALF-1	GTP-binding protein, HSR1-related domain containing protein.
Os03g0307800	1356.84	IEZ1	Polycomb repressive complex2 (PRC2) key subunit, Enhancer of zeste [E(z)] genes, Short day promotion of flowering
Os05g0365600	1356.74	Os5bglu19	Similar to Hydroxyisourate hydrolase.
Os10g0467000	1356.68	Os10g0467000	Conserved hypothetical protein.
Os04g0249700	1356.62	Os04g0249700	Similar to transposon protein.
Os05g0488500	1355.91	Os05g0488500	Ribosomal protein L34e family protein.
Os12g0145566	1355.38	Os12g0145566	Similar to cDNA clone:J033057N11, full insert sequence.
Os01g0977400	1355.23	Os01g0977400	Pentatricopeptide repeat domain containing protein.
Os05g0563900	1355.17	OsGRX17	Hypothetical gene.
Os03g0818400	1354.52	RPS23	Similar to 40S ribosomal protein S23 (S12).
Os01g0601200	1354.11	OsRLCK41	Similar to Protein kinase family protein.
Os06g0603400	1353.76	Os06g0603400	Similar to DNA-directed RNA polymerase III 39 kDa polypeptide (EC 2.7.7.6) (RNA polymerase III C39 subunit).
Os01g0715900	1353.58	Os01g0715900	Pentatricopeptide repeat domain containing protein.
Os09g0559600	1353.5	Os09g0559600	Thioredoxin domain 2 containing protein.
Os02g0832500	1353.41	OsGSL7	Similar to predicted protein.
Os04g0422600	1353.03	Os04g0422600	Similar to H0525E10.16 protein.
Os03g0648500	1352.91	OsENODL11	Cupredoxin domain containing protein.
Os03g0790700	1352.56	AO	Aldehyde oxidase-2.
Os02g0224200	1352.55	Os02g0224200	Similar to Ser/Thr specific protein phosphatase 2A B regulatory subunit beta isoform.
Os08g0117300	1352.53	Os08g0117300	Similar to 40S ribosomal protein S13.
Os07g0207301	1352.26	Os07g0207301	Hypothetical gene.
Os03g0143800	1351.76	LPL2	PIROGI/Specifically Rac1-associated protein 1 (PIR/SRA1)-like protein, Homolog of SCAR/WAVE complex components, Control of epidermal cell morphogenesis
Os04g0431200	1351.64	OsDRF1	Similar to OSIGBa0160I14.7 protein.
Os04g0649100	1351.64	SHAT1	Similar to cDNA clone:J023121E19, full insert sequence.
Os12g0514500	1351.22	Os12g0514500	Similar to Heat-shock protein precursor.
Os01g0679700	1351.2	Os01g0679700	Similar to 60S ribosomal protein L37a.
Os02g0528200	1350.74	SBE3	Starch branching enzyme 3, Starch synthesis
Os03g0756200	1350.48	Os03g0756200	Protein kinase, core domain containing protein.
Os01g0375000	1350.35	Os_F0781	GTP1/OBG domain containing protein.
Os06g0704900	1350.3	Os06g0704900	Similar to Cell division-like protein.
Os06g0152100	1349.92	OsPRF2	Similar to Profilin-2.
Os07g0229900	1349.76	Os07g0229900	Ribosomal protein S12e domain containing protein.
Os01g0164400	1349.74	Os01g0164400	Similar to TAF15b (TBP-ASSOCIATED FACTOR 15b); binding / nucleic acid binding / nucleotide binding / zinc ion binding.
Os03g0351400	1348.64	OsTLP14	Similar to Tubby-like protein 3.
Os12g0626400	1348.62	PSY2	Similar to Phytoene synthase 1, chloroplast precursor (EC 2.5.1.-) (Fruit ripening specific protein pTOM5).
Os12g0576300	1348.28	Os12g0576300	Conserved hypothetical protein.
Os05g0404200	1347.67	OsMSRB3	Methionine sulphoxide reductase B domain containing protein.
Os04g0643200	1346.88	Os04g0643200	Amidase family protein.
Os03g0170500	1346.73	Os03g0170500	Similar to Putativ eribonuclease P.
Os04g0626600	1346.67	OsFbox234	Similar to OSIGBa0117N13.2 protein.
Os02g0823600	1346.62	SR3	Conserved hypothetical protein.
Os01g0788800	1346.32	OSTF1(t)	Similar to Isoform 2 of Homeobox-leucine zipper protein TF1.
Os02g0440000	1345.5	Os02g0440000	Similar to Diaminopimelate decarboxylase.
Os03g0779000	1344.52	Os03g0779000	Protein of unknown function DUF295 family protein.
Os04g0606500	1344.26	Os04g0606500	Similar to OSIGBa0113I13.4 protein.
Os05g0393100	1344.25	Os05g0393100	Leucine-rich repeat, N-terminal domain containing protein.
Os03g0792800	1344	Os03g0792800	Beta-1, 3-glucanase-like protein.
Os03g0726100	1343.75	OsTubA3	Similar to Tubulin alpha-1 chain (Alpha-1 tubulin).
Os02g0279600	1342.63	Os02g0279600	Similar to TOM2B.
Os01g0767600	1342.49	Os01g0767600	Conserved hypothetical protein.
Os04g0291100	1341.97	Os04g0291100	Similar to Short-chain dehydrogenase Tic32.
Os11g0637800	1341.89	Os11g0637800	Similar to 1-acyl-sn-glycerol-3-phosphate acyltransferase PLS1.
Os12g0610200	1341.85	OsPIL11	Basic helix-loop-helix transcription factor, Regulation of grain size
Os01g0889000	1341.44	Os01g0889000	Tetratricopeptide-like helical domain containing protein.
Os07g0147900	1341.35	Os07g0147900	Similar to Ferredoxin-NADP reductase precursor (Fragment).
Os01g0166300	1340.89	Os01g0166300	Similar to nuclease.
Os04g0450300	1340.85	Os04g0450300	Similar to H0818E04.18 protein.
Os03g0747900	1340.75	OsMyoXIE	Similar to Myosin heavy chain class XI E1 protein.
Os07g0227400	1340.27	Os07g0227400	Similar to RNA binding/signal transduction protein QkI-4.
Os05g0597100	1340.08	HDT1	Histone H4 deacetylase, Negative regulation of innate immunity
Os09g0296400	1339.9	Os09g0296400	Similar to predicted protein.
Os11g0526200	1339.85	Os11g0526200	Similar to predicted protein.
Os04g0442000	1339.63	OsARF9	Similar to Auxin response factor 2 (ARF1-binding protein) (ARF1-BP).
Os03g0117200	1339.53	Os03g0117200	Similar to Riboflavin biosynthesis protein RibD.
Os02g0145600	1339.17	Os02g0145600	Conserved hypothetical protein.
Os10g0409566	1338.9	Os10g0409566	Hypothetical gene.
Os03g0669200	1338.85	OsWD40-80	Heterotrimeric G protein b-subunit, Regulation of cellular proliferation, Seed fertility
Os01g0565600	1338.74	Os01g0565600	Protein of unknown function DUF866, eukaryotic family protein.
Os03g0708900	1338.6	Os03g0708900	Zinc finger, RanBP2-type domain containing protein.
Os01g0229500	1338.59	Os01g0229500	Thioesterase superfamily domain containing protein.
Os03g0571700	1338.52	Os03g0571700	Similar to TRANSPARENT TESTA 12 protein.
Os02g0122400	1338.42	Os02g0122400	Similar to Plastid division protein.
Os05g0582300	1338.18	OsSPS2	Similar to prenyl transferase.
Os03g0143400	1338.13	htpB	Similar to mitochondrial chaperonin-60 [Oryza sativa (japonica cultivar-group)].
Os02g0123300	1337.96	Os02g0123300	Eukaryotic translation initiation factor 3 subunit 8, N-terminal domain containing protein.
Os08g0515800	1337.94	Os08g0515800	Mitochodrial transcription termination factor-related family protein.
Os03g0165375	1337.38	Os03g0165375	Similar to Chlorophyll a-b binding protein 2, chloroplastic.
Os07g0690400	1337.24	OsPP99	Similar to Calmodulin-binding protein phosphatase.
Os02g0804300	1337.06	Os02g0804300	Methyltransferase type 11 domain containing protein.
Os05g0150800	1336.89	Os05g0150800	Similar to Plastid 5, 10-methylene-tetrahydrofolate dehydrogenase (Fragment).
Os08g0537002	1336.6	Os08g0537002	Hypothetical gene.
Os02g0158600	1335.31	Os02g0158600	Conserved hypothetical protein.
Os04g0597000	1335.27	Os04g0597000	Similar to Secretory carrier membrane protein.
Os01g0100700	1335.25	RPS5	Similar to 40S ribosomal protein S5-1.
Os05g0556900	1335.12	OsRPL35a.3	Ribosomal protein L35Ae family protein.
Os09g0559500	1334.71	Os09g0559500	Protein of unknown function DUF594 domain containing protein.
Os01g0875500	1334.48	OsBgal4	Similar to Beta-galactosidase (EC 3.2.1.23).
Os02g0175950	1333.45	Os02g0175950	Non-protein coding transcript.
Os03g0758100	1333.24	Pho1	Starch phosphorylase, Alpha-glucan phosphorylase, Starch biosynthesis in rice endosperm at low temperature
Os09g0325300	1332.97	Os09g0325300	Hypothetical protein.
Os02g0557200	1332.9	OsARF7	Similar to Auxin response factor 1.
Os06g0685700	1332.76	OsARF10	Similar to Auxin response factor 16.
Os06g0332500	1332.75	Os06g0332500	Conserved hypothetical protein.
Os03g0711400	1332.37	OsWD40-84	Similar to Coatomer alpha subunit.
Os01g0328400	1332.04	RPS27a	Ubiquitin.
[truncated: 4,649 more rows]

## Sheet: Module brown
Gene	Connectivity	Gene_name	Description
[truncated: 3,786 more rows]

## Sheet: Module red
Gene	Connectivity	Gene_name	Description
[truncated: 394 more rows]

[truncated: 3 more sheets: Module pink, Module yellow, Module grey]
