# Supplementary material for: Initiation of scutellum-derived callus is regulated by an embryo-like developmental pathway in rice
Source: Commun Biol. 2023 Apr 25;6:457. doi: 10.1038/s42003-023-04835-w (PMC10130139; doi:10.1038/s42003-023-04835-w)
Supplement: Supplementary file 4 — Supplementary Data 2 [file 42003_2023_4835_MOESM4_ESM.xlsx]

## Sheet: Fig.2d
Weight of callus on CIM at 20 d (g/seed)
Biological repeat	WT	Osarf5-18	Osarf5-38
plate 1	0.332	0.183333	0.1092
plate 2	0.319	0.16	0.1062
plate 3	0.332	0.16525	0.1328
plate 4	0.309667	0.1436	0.111625
Average	0.323167	0.163046	0.114956
Std. Error of Mean	0.005444	0.008185	0.006051
T.TEST		3.40733e-06	2.35175e-07

## Sheet: Fig.5g
Weight of callus on CIM at 16 d (g/seed)
Biological repeat	WT	Oslec1-1	Oslec1-2
plate 1	0.172	0.043	0.048
plate 2	0.175	0.043	0.065
plate 3	0.208	0.037	0.048
plate 4	0.231	0.04	0.047
plate 5	0.171	0.046	0.053
plate 6	0.164	0.03	0.047
plate 7	0.199	0.037	0.078
plate 8	0.189	0.032	0.059
plate 9	0.24	0.04	0.047
Average	0.1943	0.03867	0.05467
Std. Error of Mean	0.009132	0.001748	0.003609
T.TEST		1.45431e-11	1.69039e-10

## Sheet: Fig.4c
Number of genes in each transcription factors family			Details of genes in each transcription factors family
Transcription factors family	Number of genes		Transcription factors family	Gene	Description	RAP-DB Gene Symbol Synonym(s)
AP2/ERF	19		AP2/ERF	Os11g0295900	AP2-transcription factor, Initiation of zygotic development	OsASGR-BBML1, OsBBM1
FAR1	15			Os03g0313100	Similar to ANT-like protein.
NF-Y	13			Os04g0653600	Similar to AINTEGUMENTA-like protein.
ARF	13			Os03g0770700	Hypothetical conserved gene.
C3H	13			Os03g0818800	AP2 domain containing transcription factor, Control of inflorescence architecture, Floral meristem establishment	AP2/EREBP#033, AP2/EREBP33, IDS1, OsIDS1
MYB	12			Os01g0899800	Pathogenesis-related transcriptional factor and ERF domain containing protein.
HD-ZIP	12			Os05g0351200	Similar to AP2 domain transcription factor.
bHLH	11			Os01g0797600	AP2/ERF family protein, ERF-associated EAR-motif-containing repressor, Abiotic stress response, Stress signaling	ERF3, AP37, OsAP37, OsERF3, OsERF#075, OsERF075, OsERF75, ERF75, AP2/EREBP#004, AP2/EREBP4, OsBIERF2, BIERF2
bZIP	10			Os06g0657500	Hypothetical conserved gene.
B3	10			Os05g0361700	Similar to EREBP-2 protein (Fragment).
GRAS	9			Os05g0497200	AP2/ERF (APETALA2/ethylene-responsive factor) protein, Regulation of spikelet meristem determinancy and floral organ identity	ERF130, MFS1, OsERF#130, OsERF130, AP2/EREBP#165, AP2/EREBP165
NAC	7			Os07g0669500	ERF transcription factor, Mediation of the transition from spikelet to floret meristem, Determination of panicle branching and spikelet formation	FZP, SGDP7, BFL1, COS1, qSrn7/FZP, qSrn7
GeBP	7			Os05g0316800	Similar to Ethylene-responsive transcription factor 9 (Ethylene-responsive element binding factor 9) (EREBP-9) (AtERF9).
C2H2	7			Os09g0434500	Similar to Ethylene response factor 2.
G2-like	6			Os04g0398000	ERF transcription factor, A member of APETALA2/Ethylene-Responsive Element Binding Protein(AP2/EREBP) family, Regulation of drought stress response, Innate immunity	OsERF101, OsRAP2.6
E2F/DP	5			Os04g0549700	Auxin-induced transcription factor containing AP2/ERF domain, Regulation of adventitious root development	OsAP2/ERF-40, OsTOC168
Trihelix	4			Os08g0537900	Similar to predicted protein.
MYB_related	4			Os06g0166400	Similar to TINY-like protein (AP2 domain containing protein RAP2.10) (Fragment).
GATA	4			Os05g0497300	Similar to Ethylene response factor 2.
WRKY	3		FAR1	Os03g0655600	MULE transposase, conserved domain domain containing protein.
WOX	3			Os03g0843700	FAR1 domain containing protein.
SRS	3			Os03g0255000	FAR1 DNA binding domain domain containing protein.
Nin-like	3			Os02g0284500	FAR1 DNA binding domain domain containing protein.
LBD	3			Os06g0709400	Conserved hypothetical protein.
HB-other	3			Os06g0597800	FAR1 domain containing protein.
Dof	3			Os07g0615900	GATA transcription factor, Multi-stress responsive transcription factor, Response to salinity and drought	OsGATA23, OsGATA23a
CPP	3			Os12g0160900	FAR1 domain containing protein.
BBR-BPC	3			Os02g0202800	FAR1 domain containing protein.
ZF-HD	2			Os04g0476500	MULE transposase, conserved domain domain containing protein.
Whirly	2			Os02g0550900	FAR1 DNA binding domain domain containing protein.
TALE	2			Os02g0542200	Similar to H0525E10.9 protein.
GRF	2			Os03g0181600	Similar to cDNA clone:J033068D01, full insert sequence.
EIL	2			Os06g0166100	FAR1 domain containing protein.
CO-like	2			Os05g0317300	Conserved hypothetical protein.
YABBY	1		NF-Y	Os06g0667100	Similar to Nuclear Y/CCAAT-box binding factor C subunit NF-YC.
TCP	1			Os01g0183400	Transcription factor subunit, Salt tolerance	OsNF-YC13
M-type_MADS	1			Os09g0480700	Similar to Transcription factor Hap5a-like protein.
MIKC_MADS	1			Os02g0170500	Histone-fold domain containing protein.
LSD	1			Os08g0206500	Similar to HAP5 subunit of HAP complex.
HSF	1			Os03g0852300	Histone-fold domain containing protein.
HB-PHD	1			Os08g0383700	Similar to Repressor protein.
CAMTA	1			Os05g0573500	CCAAT-box binding transcription factor, Chloroplast biogenesis	HAP3C, OsHAP3C, OsNF-YB-4, NFYB4
BES1	1			Os09g0568200	Similar to DNA polymerase epsilon subunit 3.
				Os02g0725700	Histone-fold domain containing protein.
				Os03g0696300	Similar to Nuclear transcription factor Y subunit A-1.
				Os07g0608200	Similar to CCAAT-binding transcription factor subunit B (CBF-B) (NF-Y protein chain A) (NF-YA) (CAAT-box DNA binding protein subunit A). Splice isoform Short.
				Os12g0618600	Similar to Transcriptional activator HAP2.
			ARF	Os01g0927600	Auxin response factor (ARF) family protein, Transcription factor, Negative regulation of grain size and weight	OsARF4, OsARF2
				Os06g0702600	Auxin response factor 19, Control of leaf angle	ARF7A, OsARF7a, OsARF19
				Os06g0196700	Similar to Auxin response factor 1.
				Os02g0141100	Similar to Auxin response factor 5.
				Os04g0671900	Transcription factor, Regulator for phosphate homeostasis	ARF8, OsARF8, OsARF12, ARF12
				Os12g0613700	Transcriptional factor B3 family protein.
				Os04g0664400	Auxin response factor 1.
				Os11g0523800	Similar to Isoform 3 of Auxin response factor 23.
				Os02g0164900	Similar to Auxin response factor 3.
				Os02g0628600	Similar to Auxin response factor 8.
				Os04g0690600	Similar to Auxin response factor 13.
				Os01g0670800	Similar to Auxin response factor 2.
				Os05g0563400	Auxin response factor, Transcription factor, Regulation of lateral root growth	OsARF15, OsETTIN1, OsARF3-1
			C3H	Os02g0194200	K Homology, type 1, subgroup domain containing protein.
				Os01g0616400	Similar to Floral homeotic protein HUA1.
				Os02g0161200	Zinc finger, CCCH-type domain containing protein.
				Os04g0671800	Zinc finger, CCCH-type domain containing protein.
				Os04g0665700	K Homology, type 1, subgroup domain containing protein.
				Os04g0117600	Similar to H0613H07.1 protein.
				Os04g0438700	Similar to Muscleblind-like protein.
				Os06g0704300	CCCH-type zinc finger protein, Negative regulator of the brassinosteroid (BR) response, Control of rice architecture via BR signaling	C3H46, OsC3H46, LIC, OsLIC
				Os06g0520600	Similar to Zinc finger CCCH type domain containing protein ZFN-like 1.
				Os05g0497500	Hypothetical conserved gene.
				Os01g0192000	CCCH-type zinc finger protein, Negative regulator for leaf senescence	DOS, OsDOS, OsC3H2, C3H2, OsTZF2, OsCCCH-Zn-4
				Os03g0112700	Zinc finger CCCH domain-containing protein
				Os10g0391300	DNA-binding SAP domain containing protein.
			MYB	Os07g0629000	Similar to P-type R2R3 Myb protein (Fragment).
				Os07g0139500	Conserved hypothetical protein.
				Os01g0142500	Homeodomain-like containing protein.
				Os01g0274800	R2R3-type MYB transcription factor, Sugar partitioning into anther	CSA, csa
				Os01g0305900	Similar to R2R3 Myb transcription factor MYB-IF35.
				Os02g0641900	MYB transcription factor, Cold stress-response	OsMYB38
				Os06g0258000	Similar to Typical P-type R2R3 Myb protein (Fragment).
				Os06g0221000	Similar to P-type R2R3 Myb protein (Fragment).
				Os12g0572000	R2R3-type MYB transcription factor, Adaptive growth, Salt tolerance	OsMYB91, OsRS2
				Os12g0238000	SANT domain, DNA binding domain containing protein.
				Os01g0229000	Similar to Transcription factor myb.
				Os05g0459000	Similar to Gag/env/c-myb protein (Fragment).
			HD-ZIP	Os03g0109400	Similar to cDNA clone:J033091P14, full insert sequence.
				Os09g0447000	Homeodomain-related domain containing protein.
				Os04g0569100	Similar to OCL1 homeobox protein.
				Os01g0643600	HD-Zip II family transcription factor, Regulation of plant development, Modulation of gibberellin biosynthesis	SGD2, OsHOX3, SGD2/OsHOX3
				Os12g0612700	Class III homeodomain-leucine zipper (HD-Zip III) protein, Age-dependent leaf senescence	HOX33, Oshox33, OsHox33, OSHB3, SIP22
				Os10g0561800	Similar to homeodomain leucine zipper protein hox1.
				Os08g0136100	Similar to Roc1.
				Os02g0674800	Similar to OCL1 homeobox protein.
				Os03g0198600	Homeodomain-leucine zipper transcription factor, Regulation of panicle exsertion	HOX12, Oshox12, OsHox12
				Os03g0640800	Class III homeodomain Leu zipper (HD-Zip III) family member, Control of plant type architecture and leaf development	OSHB4, OsHox32, HOX32, OsHB4, Oshox32, PHB3
				Os10g0480200	Similar to Rolled leaf1.
				Os07g0581700	Homeodomain-leucine zipper (HD-Zip) transcription factor, Regulation of panicle development	Oshox14
			bHLH	Os03g0802900	Similar to MYC1.
				Os08g0477900	Helix-loop-helix DNA-binding domain containing protein.
				Os02g0795800	Similar to BHLH transcription factor.
				Os08g0524800	Similar to TA1 protein (Fragment).
				Os02g0805250	Basic helix-loop-helix transcription factor, Regulation of grain size	OsbHLH107
				Os01g0235700	Similar to BHLH transcription factor (Fragment).
				Os03g0171700	Basic helix-loop-helix dimerisation region bHLH domain containing protein.
				Os03g0135700	Basic helix-loop-helix transcription factor, Nucleotide-binding site leucine-rich repeat (NLR) protein-mediated resistance to rice blast disease	RAI1
				Os12g0599400	Helix-loop-helix DNA-binding domain containing protein.
				Os09g0501600	Similar to MYC1.
				Os08g0432800	Similar to BHLH transcription activator Ivory seed.
			bZIP	Os04g0495500	Similar to OSIGBa0159F11.9 protein.
				Os11g0154900	Similar to DNA-binding factor of bZIP class (Fragment).
				Os02g0538900	Basic-leucine zipper (bZIP) transcription factor domain containing protein.
				Os01g0658900	OSBZ8.
				Os03g0796900	bZIP transcription factor, Globulin gene promoter in endosperm	REB, OsZIP33, RISBZ2, OsbZIP33
				Os12g0156200	Similar to DNA-binding factor of bZIP class.
				Os03g0239400	Similar to Transcription factor HBP-1a(C14).
				Os06g0646700	Conserved hypothetical protein.
				Os01g0279900	TGA transcription factor, bZIP transcription factor, Defense response, Multiple abiotic stress tolerance	OsTGA5, OsbZIP3, OsHBP1b
				Os05g0437700	Similar to G-box-binding factor 4.
			B3	Os02g0598200	Hypothetical conserved gene.
				Os10g0323000	Conserved hypothetical protein.
				Os03g0184500	Transcriptional factor B3 family protein.
				Os03g0164300	Conserved hypothetical protein.
				Os03g0619800	Transcriptional factor B3 domain containing protein.
				Os01g0723700	Transcriptional factor B3 family protein.
				Os08g0101000	ABI3/VP1 transcription factor family protein, Regulation of iron-deficiency response and tolerance	IDEF1, OsLFL2, OsIDEF1
				Os01g0911700	Similar to Regulatory protein viviparous-1.
				Os01g0713600	B3 DNA-binding domain-containing transcription factor, Flowering time regulation, Repression of flowering activator Ehd1 and its downstream genes by binding to the promoter of the Ehd1 gene	OsLFL1
				Os07g0563300	B3 domain transcriptional repressor, Regulator of seed germination and seedling development	GD1
			GRAS	Os03g0193000	GRAS transcription factor domain containing protein.
				Os07g0586900	SHR transcription factor, Formation of root endodermis and leaf stomata, Regulation of the number of cortex cell layers in the root	OsSHR1
				Os11g0160550	Similar to GRAS family transcription factor containing protein.
				Os01g0842200	Similar to Scarecrow-like 9 (Fragment).
				Os02g0681900	GRAS transcription factor domain containing protein.
				Os12g0122000	Transcription factor, Asymmetric division of the cortex/endodermis progenitor cell in the root, Formation of root endodermis and leaf stomata	OsSCR2, OsSCR
				Os11g0124300	Transcription factor, Asymmetric cell division involved in radial pattern formation in roots, Control of stomatal development	OsSCR1
				Os03g0723000	Transcription factor, GRAS protein, Regulation of grain shape	OsGRAS19, D26, Os-SCL7
				Os06g0127800	GAI-RGA-SCR (GRAS) family protein, Brassinosteroid signaling	DLT, dlt, OsGRAS32, OsDLT
			NAC	Os02g0594800	No apical meristem (NAM) protein domain containing protein.
				Os03g0221300	Similar to No apical meristem protein, expressed.
				Os08g0562200	Membrane-bound NAC-like transcription factor, Transcriptional repressor, Suppression of flowering	OsNTL5
				Os02g0579000	No apical meristem (NAM) protein domain containing protein.
				Os06g0530400	Similar to NAC domain-containing protein 76.
				Os07g0225300	OsNAC3 protein.
				Os01g0675800	No apical meristem (NAM) protein domain containing protein.
			GeBP	Os02g0288200	Protein of unknown function DUF573 domain containing protein.
				Os08g0467600	Hypothetical conserved gene.
				Os09g0451700	Protein of unknown function DUF573 family protein.
				Os02g0771200	Protein of unknown function DUF573 domain containing protein.
				Os03g0370250	Protein of unknown function DUF573 family protein.
				Os09g0100800	Protein of unknown function DUF573 domain containing protein.
				Os07g0636100	Protein of unknown function DUF573 family protein.
			C2H2	Os01g0785900	Zinc finger, C2H2-type domain containing protein.
				Os08g0485700	Methyl-CpG DNA binding domain containing protein.
				Os12g0279100	Transcription factor jumonji domain containing protein.
				Os08g0504000	Similar to WIP5 protein.
				Os01g0242200	Zinc finger, C2H2-type domain containing protein.
				Os03g0148800	Zinc finger, C2H2-type domain containing protein.
				Os01g0778100	Hypothetical conserved gene.
			G2-like	Os06g0609500	Homeodomain-like containing protein.
				Os06g0670300	MYB-like transcription factor, Regulation of plant height, Tolerance to cadmium stress	OsMPH1, OsMYB45
				Os04g0566600	Homeodomain-like containing protein.
				Os08g0434700	Homeodomain-like containing protein.
				Os08g0346500	Transfactor-like protein.
				Os07g0119300	Homeodomain-related domain containing protein.
			E2F/DP	Os01g0678700	DP protein.
				Os02g0537500	E2F transcription factor	OsE2F1
				Os12g0158800	Similar to E2F homolog (Fragment).
				Os04g0112200	Similar to OSIGBa0127D24.8 protein.
				Os02g0739700	E2F Family domain containing protein.
			Trihelix	Os02g0565000	Homeodomain-like containing protein.
				Os01g0718900	MADF domain domain containing protein.
				Os04g0602300	Similar to B0403H10-OSIGBa0105A11.17 protein.
				Os04g0445600	Homeodomain-like containing protein.
			MYB_related	Os06g0303700	Similar to Myb-like DNA-binding domain containing protein.
				Os03g0750800	Similar to Transcriptional adaptor (Fragment).
				Os01g0193900	Homeodomain-like domain containing protein.
				Os02g0551400	Homeodomain-related domain containing protein.
			GATA	Os12g0624900	Similar to GATA transcription factor 2 (AtGATA-2).
				Os03g0831200	GATA transcription factor, Zinc finger transcription factor, Regulation of chlorophyll content and senescence	GATA12, OsGATA12
				Os02g0645600	Similar to AG-motif binding protein-3.
				Os01g0976800	GATA transcription factor, Regulation of fertility conversion of two-line hybrid tms5 mutant rice	GATA10
			WRKY	Os12g0116600	Similar to Transcription factor (Fragment).
				Os04g0471700	Similar to WRKY10 (WRKY transcription factor 35).
				Os07g0680400	WRKY transcription factor, Drought tolerance	WRKY47, OsWRKY47
			WOX	Os01g0667400	Similar to WUSCHEL-related homeobox 7.
				Os01g0840300	Similar to WUSCHEL-related homeobox 5.
				Os05g0564500	WUSCHEL-related homeobox transcription factor (WOX9) homolog, Regulation of the uniform growth of shoots	DWL2
			SRS	Os09g0531600	Plant-specific transcription factor of the SHI family, Regulation of plant architecture, Regulation of tillering and panicle branching	OsSHI1
				Os05g0386201	Zinc finger, lateral root primordium type 1 domain containing protein.
				Os08g0547600	Similar to SRS7 (SHI-RELATED SEQUENCE 7).
			Nin-like	Os01g0246500	Similar to Minus dominance protein.
				Os03g0131100	Octicosapeptide/Phox/Bem1p domain containing protein.
				Os04g0564000	Similar to H0409D10.6 protein.
			LBD	Os01g0825000	Lateral organ boundary domain (LBD)-containing protein, LBD transcription factor, Regulation of constitutive aerenchyma and lateral root formation	LBD1-8
				Os02g0820500	Similar to LOB domain protein 17.
				Os03g0246900	Similar to LOB domain protein 16.
			HB-other	Os02g0147800	Hypothetical conserved gene.
				Os05g0188600	Conserved hypothetical protein.
				Os03g0769800	Similar to Homeodomain-leucine zipper protein interfascicular fiberless 1 (Revoluta).
			Dof	Os03g0764900	DOF transcription factor, Regulation of primary root elongation, Control of ethylene biosynthesis, Regulation of cell proliferation in root meristem, Salt stress response, Regulation of panicle architecture, Modulation of cytokinin homeostasis	OsDOF15, SP3
				Os02g0673700	Similar to OSIGBa0103M18.3 protein.
				Os01g0277500	Dof (DNA binding with one finger) transcription factor, C2-C2 zinc finger transcription factor, Regulation of flowering time	OsDof4
			CPP	Os12g0605500	Tesmin/TSO1-like, CXC domain containing protein.
				Os07g0176200	Tesmin/TSO1-like, CXC domain containing protein.
				Os02g0274600	Tesmin/TSO1-like, CXC domain containing protein.
			BBR-BPC	Os10g0115200	Barley B recombinant like-protein B (Barley B recombinant like-protein A).
				Os06g0130600	GAGA binding-like family protein.
				Os10g0114500	Barley B recombinant like-protein B (Barley B recombinant like-protein A).
			ZF-HD	Os02g0706600	Similar to zinc finger homeodomain protein 1.
				Os03g0718500	Homeodomain-related domain containing protein.
			Whirly	Os02g0158400	ssDNA-binding transcriptional regulator family protein.
				Os06g0145800	Similar to Whirly family nucleic acid binding protein.
			TALE	Os03g0680700	Similar to Knotted1-interacting protein.
				Os05g0129700	KNOX class homeodomain protein (Knotted1-type homeobox protein OSH71).
			GRF	Os12g0484900	Similar to Growth-regulating factor 7.
				Os04g0574500	Similar to Growth-regulating factor 12.
			EIL	Os02g0574800	Ethylene insensitive 3 domain containing protein.
				Os04g0456900	Similar to H0523F07.9 protein.
			CO-like	Os02g0724000	CONSTANS-like protein, Heading promotion under long-day condition	DTH2, OsCCT08, OsBBX7, OsN
				Os06g0298200	Similar to CCT motif family protein.
			YABBY	Os10g0508300	YABBY family transcription factor, Leaf development	YAB3, OsYAB3, OsYAB4
			TCP	Os04g0194600	Similar to PCF1.
			M-type_MADS	Os01g0922800	MADS-box transcription factor, Short-day flowering promoter	MADS51, OsMADS51, OsMADS65, MADS65
			MIKC_MADS	Os06g0162800	MADS-box transcription factor, Control of spikelet morphogenesis, Regulation of floral meristem determinacy	OsMADS5
			LSD	Os01g0612700	Zinc finger, LSD1-type domain containing protein.
			HSF	Os07g0178600	Similar to Heat shock transcription factor 29 (Fragment).
			HB-PHD	Os06g0229300	Similar to Hox2b protein.
			CAMTA	Os07g0623100	Similar to ER66 protein (Fragment).
			BES1	Os01g0203000	BZR1, transcriptional repressor family protein.

## Sheet: Fig.S8c
	Ct of OsUBQ5			Melt temprature			Ct of OsLEC1			Melt temprature			Relative transcription level of OsLEC1
Biological repeats	WT	Osarf5-18	Osarf5-38	WT	Osarf5-18	Osarf5-38	WT	Osarf5-18	Osarf5-38	WT	Osarf5-18	Osarf5-38	WT	Osarf5-18	Osarf5-38
Biological repeat 1	18.1401	18.1109	18.7291	83.5	83.5	83.5	27.2837	31.8802	30.7795	87.5	87	87.5	0.00176809	9.1363e-05	0.000203357
	18.0487	18.2013	18.7663	83.5	83.5	83.5	27.4067	32.2307	30.9144	87.5	87.5	87.5	0.001524	8.19557e-05	0.00020565
	18.019	18.2747	18.7137	83.5	83.5	83.5	27.2387	31.8007	30.9874	87.5	87.5	87.5	0.00167722	0.00010989	0.000177774
Biological repeat 2	19.2742	18.4622	18.5158	83.5	83.5	83.5	28.6285	32.2454	30.59	87.5	87	87.5	0.00152788	8.69927e-05	0.000181158
	19.2912	18.6559	18.6669	83.5	83.5	83.5	28.512	32.4385	30.8193	87.5	87.5	87.5	0.00167603	7.87114e-05	0.000150208
	19.4044	18.649	18.5297	83.5	83.5	83.5	28.3983	32.1302	30.9294	87.5	87.5	87.5	0.00196138	9.66507e-05	0.000144314
Biological repeat 3	17.9505	18.7567	18.1596	84	83.5	83.5	27.6582	34.6554	30.5347	87.5	87	87.5	0.00119593	1.60592e-05	0.000188244
	17.9538	18.8054	18.1185	83.5	83.5	83.5	27.7312	34.209	30.5671	87.5	87	87.5	0.00113949	2.24542e-05	0.0001789
	18.0372	18.7933	18.1709	83.5	83.5	83.5	27.6687	35.2304	30.1183	87.5	87	87	0.00126077	1.06651e-05	0.000253201
Average													0.001526	6.608e-05	0.0001903
Std. Error of Mean													0.0001644	2.493e-05	1.568e-05
T.TEST														0.00092964	0.00127243
